# Supplementary material for: The epigenomic landscape of transposable elements across normal human development and anatomy
Source: Nat Commun. 2019 Dec 10;10:5640. doi: 10.1038/s41467-019-13555-x (PMC6904449; doi:10.1038/s41467-019-13555-x)
Supplement: Supplementary file 3 — Supplementary Data 1 [file 41467_2019_13555_MOESM3_ESM.xlsx]

## Sheet: Supplementary Data 1
Supplementary Data 1. TEs in an epigenetic state in all epigenomes.
TEs that are in an epigenetic state in all Roadmap epigenomes with data for that technique. TEs in the 15_Quies or hypermethylated states are not shown.
chromosome	start	stop	subfamily	family	class	strand	State
chr1	28655791	28656098	AluSp	Alu	SINE	-	1_TssA
chr12	56222948	56223260	AluSg	Alu	SINE	+	1_TssA
chr6	144417027	144417317	AluSx3	Alu	SINE	-	1_TssA
chr1	11160915	11161218	AluSx3	Alu	SINE	-	5_TxWk
chr1	11161220	11161503	AluSz	Alu	SINE	-	5_TxWk
chr1	11162473	11162775	AluSg	Alu	SINE	-	5_TxWk
chr1	11162803	11163114	AluJb	Alu	SINE	+	5_TxWk
chr1	11163123	11163373	Tigger2	TcMar-Tigger	DNA	-	5_TxWk
chr1	11163383	11163663	AluJr4	Alu	SINE	-	5_TxWk
chr1	11164069	11164222	AluSx1	Alu	SINE	-	5_TxWk
chr1	11309497	11310422	SVA_D	Other	Other	-	5_TxWk
chr1	145514198	145514766	L1PA3	L1	LINE	-	5_TxWk
chr1	145590431	145591353	L1MA4	L1	LINE	-	5_TxWk
chr10	102028438	102028748	L1MC4	L1	LINE	-	5_TxWk
chr10	102028880	102029191	AluJr	Alu	SINE	+	5_TxWk
chr10	102029326	102029410	L2c	L2	LINE	-	5_TxWk
chr10	102029434	102029740	L1MA4	L1	LINE	+	5_TxWk
chr10	102030951	102031021	MER1B	hAT-Charlie	DNA	+	5_TxWk
chr10	102031031	102031716	L1MA4	L1	LINE	+	5_TxWk
chr11	129767342	129767622	AluJb	Alu	SINE	+	5_TxWk
chr11	129767622	129767898	L1MCa	L1	LINE	-	5_TxWk
chr12	51472352	51473154	L1PA5	L1	LINE	+	5_TxWk
chr12	53844077	53844377	AluSp	Alu	SINE	-	5_TxWk
chr14	20878590	20878897	AluSx3	Alu	SINE	-	5_TxWk
chr15	28437659	28439175	L1MEg	L1	LINE	+	5_TxWk
chr15	41829797	41830098	AluSq2	Alu	SINE	+	5_TxWk
chr15	41830098	41830159	L1MB7	L1	LINE	+	5_TxWk
chr15	41830159	41830438	AluY	Alu	SINE	+	5_TxWk
chr15	41830468	41830564	AluJr	Alu	SINE	-	5_TxWk
chr15	41831789	41831927	AluJb	Alu	SINE	-	5_TxWk
chr15	41831927	41831953	L1MB7	L1	LINE	+	5_TxWk
chr15	41831953	41832256	AluSx3	Alu	SINE	+	5_TxWk
chr15	41832256	41832291	L1MB7	L1	LINE	+	5_TxWk
chr15	41832391	41832502	MIR	MIR	SINE	-	5_TxWk
chr15	41832502	41832798	AluSp	Alu	SINE	-	5_TxWk
chr15	41832798	41832943	MIR	MIR	SINE	-	5_TxWk
chr15	41833047	41833263	MER20	hAT-Charlie	DNA	-	5_TxWk
chr15	41833338	41833639	AluSx	Alu	SINE	+	5_TxWk
chr15	41833763	41834055	AluSc8	Alu	SINE	+	5_TxWk
chr16	85841221	85842636	SVA_D	Other	Other	-	5_TxWk
chr17	27035010	27035322	AluSg	Alu	SINE	-	5_TxWk
chr17	40022467	40022771	AluY	Alu	SINE	-	5_TxWk
chr20	47593514	47599670	L1PA6	L1	LINE	-	5_TxWk
chr21	38594084	38595402	L1PA3	L1	LINE	-	5_TxWk
chr22	36905442	36905721	AluSz	Alu	SINE	-	5_TxWk
chr3	12661300	12661588	AluY	Alu	SINE	+	5_TxWk
chr4	1688979	1689286	AluSg4	Alu	SINE	+	5_TxWk
chr4	1689443	1689526	L1M5	L1	LINE	-	5_TxWk
chr4	1689526	1689835	AluY	Alu	SINE	-	5_TxWk
chr4	1689837	1689874	L1MD	L1	LINE	-	5_TxWk
chr4	1689874	1690045	AluJb	Alu	SINE	-	5_TxWk
chr4	1690045	1690345	AluSp	Alu	SINE	-	5_TxWk
chr4	1690651	1690794	AluJb	Alu	SINE	-	5_TxWk
chr5	176945108	176945238	AluJr	Alu	SINE	+	5_TxWk
chr5	177559849	177560163	AluSx	Alu	SINE	-	5_TxWk
chr6	28127556	28127687	MER20	hAT-Charlie	DNA	+	5_TxWk
chr6	28127722	28127776	MER20	hAT-Charlie	DNA	+	5_TxWk
chr6	99843020	99843315	AluSx	Alu	SINE	-	5_TxWk
chr7	92213081	92213391	AluSx1	Alu	SINE	+	5_TxWk
chrX	213603	213651	MLT1D	ERVL-MaLR	LTR	-	5_TxWk
chrX	213652	213700	MLT1D	ERVL-MaLR	LTR	-	5_TxWk
chrX	213701	213749	MLT1D	ERVL-MaLR	LTR	-	5_TxWk
chrX	213750	213798	MLT1D	ERVL-MaLR	LTR	-	5_TxWk
chrX	213799	213847	MLT1D	ERVL-MaLR	LTR	-	5_TxWk
chrX	213848	213896	MLT1D	ERVL-MaLR	LTR	-	5_TxWk
chrX	213897	213945	MLT1D	ERVL-MaLR	LTR	-	5_TxWk
chrX	213946	213994	MLT1D	ERVL-MaLR	LTR	-	5_TxWk
chrX	213995	214043	MLT1D	ERVL-MaLR	LTR	-	5_TxWk
chrX	214044	214092	MLT1D	ERVL-MaLR	LTR	-	5_TxWk
chrX	214093	214141	MLT1D	ERVL-MaLR	LTR	-	5_TxWk
chrX	214142	214190	MLT1D	ERVL-MaLR	LTR	-	5_TxWk
chrX	214191	214239	MLT1D	ERVL-MaLR	LTR	-	5_TxWk
chrX	214240	214288	MLT1D	ERVL-MaLR	LTR	-	5_TxWk
chrX	214289	214337	MLT1D	ERVL-MaLR	LTR	-	5_TxWk
chrX	214338	214386	MLT1D	ERVL-MaLR	LTR	-	5_TxWk
chrX	214387	214435	MLT1D	ERVL-MaLR	LTR	-	5_TxWk
chrX	214436	214484	MLT1D	ERVL-MaLR	LTR	-	5_TxWk
chrX	214485	214533	MLT1D	ERVL-MaLR	LTR	-	5_TxWk
chrX	214534	214582	MLT1D	ERVL-MaLR	LTR	-	5_TxWk
chrX	214583	214631	MLT1D	ERVL-MaLR	LTR	-	5_TxWk
chrX	214632	214680	MLT1D	ERVL-MaLR	LTR	-	5_TxWk
chrX	214681	214729	MLT1D	ERVL-MaLR	LTR	-	5_TxWk
chrX	214730	214778	MLT1D	ERVL-MaLR	LTR	-	5_TxWk
chrX	214779	214827	MLT1D	ERVL-MaLR	LTR	-	5_TxWk
chrX	214828	214876	MLT1D	ERVL-MaLR	LTR	-	5_TxWk
chrX	214877	214925	MLT1D	ERVL-MaLR	LTR	-	5_TxWk
chrX	214926	214974	MLT1D	ERVL-MaLR	LTR	-	5_TxWk
chrX	214975	215023	MLT1D	ERVL-MaLR	LTR	-	5_TxWk
chrX	215024	215072	MLT1D	ERVL-MaLR	LTR	-	5_TxWk
chrX	215073	215121	MLT1D	ERVL-MaLR	LTR	-	5_TxWk
chrX	215122	215170	MLT1D	ERVL-MaLR	LTR	-	5_TxWk
chrX	215171	215219	MLT1D	ERVL-MaLR	LTR	-	5_TxWk
chr7	44059665	44060638	LTR13	ERVK	LTR	+	DHS
chr7	120431970	120432968	L1M4	L1	LINE	+	DHS
chr12	124389624	124390458	L1MC4a	L1	LINE	-	DHS
chr19	15261138	15261645	L2a	L2	LINE	-	DHS
chr12	30997347	30997679	HUERS-P3b-int	ERV1	LTR	+	DHS
chr11	45848035	45848380	AluSz	Alu	SINE	+	DHS
chr2	26552568	26553880	L1MD2	L1	LINE	-	DHS
chr6	28302896	28303692	LTR25	ERV1	LTR	+	DHS
chr18	3296456	3297769	L1PB3	L1	LINE	+	DHS
chr19	46692196	46693190	LTR13	ERVK	LTR	-	DHS
chr3	15419497	15420042	MER66C	ERV1	LTR	-	DHS
chr6	83924956	83925160	MER20	hAT-Charlie	DNA	+	DHS
chr10	96892567	96893659	HUERS-P3-int	ERV1	LTR	-	DHS
chr9	133002990	133003097	MLT1J	ERVL-MaLR	LTR	+	DHS
chr3	112754304	112754817	LTR50	ERVL	LTR	+	DHS
chr22	39886034	39886485	MLT1J	ERVL-MaLR	LTR	-	DHS
chr20	43364915	43365203	MLT1J2	ERVL-MaLR	LTR	-	DHS
chr20	47833543	47833962	LTR50	ERVL	LTR	-	DHS
chr18	43419417	43419697	L2c	L2	LINE	-	DHS
chr1	25934990	25935345	MLT1I	ERVL-MaLR	LTR	-	DHS
chr22	22817958	22819266	HUERS-P3-int	ERV1	LTR	-	DHS
chr12	32213469	32213730	MER20B	hAT-Charlie	DNA	-	DHS
chr12	6844837	6845458	L1MD2	L1	LINE	+	DHS
chr22	22067093	22068039	L1MB3	L1	LINE	+	DHS
chr7	6555833	6556681	LTR13_	ERVK	LTR	+	DHS
chr14	81636013	81637726	L1P4a	L1	LINE	+	DHS
chr4	49315994	49316260	MER21B	ERVL	LTR	-	DHS
chr20	46353573	46354317	MER20B	hAT-Charlie	DNA	-	DHS
chr2	113017090	113017298	MER20	hAT-Charlie	DNA	-	DHS
chr4	2221791	2222480	LTR41	ERVL	LTR	+	DHS
chr6	110360688	110361045	MLT1B	ERVL-MaLR	LTR	-	DHS
chr20	18774597	18775095	MLT2F	ERVL	LTR	+	DHS
chr22	38259603	38259740	MIRb	MIR	SINE	+	DHS
chr3	141088929	141089280	MLT1J1	ERVL-MaLR	LTR	-	DHS
chr7	48672233	48672852	L1M4	L1	LINE	+	DHS
chr17	25926586	25927178	Tigger3b	TcMar-Tigger	DNA	-	DHS
chrX	109656227	109656842	L2c	L2	LINE	+	DHS
chr19	6632189	6632277	L2	L2	LINE	-	DHS
chr6	26923834	26924922	LTR12E	ERV1	LTR	-	DHS
chr14	49928595	49928755	MIRb	MIR	SINE	-	DHS
chr1	153769824	153769981	CR1_Mam	CR1	LINE	+	DHS
chr16	72098677	72105913	HERVI-int	ERV1	LTR	+	DHS
chr3	185661079	185661920	LTR41	ERVL	LTR	+	DHS
chr2	133016329	133016617	AluSp	Alu	SINE	+	DHS
chr1	41078002	41078474	LTR41B	ERVL	LTR	+	DHS
chr3	50384756	50384935	L2b	L2	LINE	+	DHS
chr5	34244388	34245472	LTR12E	ERV1	LTR	-	DHS
chr10	76025906	76026012	Tigger16a	TcMar-Tigger	DNA	-	DHS
chr12	66501333	66501466	MER91B	hAT-Tip100	DNA	-	DHS
chr12	27037635	27038174	LTR41B	ERVL	LTR	-	DHS
chr10	30702987	30703198	MamGypLTR3	Gypsy	LTR	-	DHS
chr1	151416486	151416588	MER119	hAT-Charlie	DNA	-	DHS
chr2	71203924	71204998	LTR13	ERVK	LTR	-	DHS
chr12	69647803	69648450	L2a	L2	LINE	+	DHS
chr8	104524381	104524586	LTR41B	ERVL	LTR	-	DHS
chr11	67340005	67340977	LTR13_	ERVK	LTR	+	DHS
chr20	32717478	32718052	HERVK-int	ERVK	LTR	+	DHS
chr15	45076386	45077380	LTR13	ERVK	LTR	-	DHS
chrX	128737966	128738142	MER61A	ERV1	LTR	+	DHS
chr3	13493253	13493664	MER66A	ERV1	LTR	+	DHS
chr7	140712030	140712135	MamRep1161	TcMar	DNA	-	DHS
chr18	19535897	19536430	L1MEf	L1	LINE	-	DHS
chr17	36819359	36819783	MLT1J2	ERVL-MaLR	LTR	-	DHS
chr9	86552895	86553019	MER91B	hAT-Tip100	DNA	+	DHS
chr1	212185290	212185548	MER102b	hAT-Charlie	DNA	+	DHS
chr1	93459752	93460088	ERVL-E-int	ERVL	LTR	+	DHS
chr3	101411705	101417184	HERVK-int	ERVK	LTR	+	DHS
chr19	46898929	46899065	MER91B	hAT-Tip100	DNA	+	DHS
chr11	18265362	18265612	LTR41	ERVL	LTR	+	DHS
chr7	5405721	5405925	MER20	hAT-Charlie	DNA	-	DHS
chr13	58066688	58066903	L1PA7	L1	LINE	+	DHS
chr19	9697519	9697802	LTR55	ERV	LTR	-	DHS
chr17	55086581	55087966	ERVL-E-int	ERVL	LTR	+	DHS
chr17	45142929	45145735	HERVIP10FH-int	ERV1	LTR	-	DHS
chr11	4647089	4647659	HUERS-P3b-int	ERV1	LTR	-	DHS
chr6	167364363	167365347	LTR13	ERVK	LTR	-	DHS
chr10	97134464	97134687	Tigger16a	TcMar-Tigger	DNA	-	DHS
chr16	30609505	30609738	LTR40c	ERVL	LTR	-	DHS
chr20	25378557	25381567	HERVK3-int	ERVK	LTR	-	DHS
chr16	46588179	46589128	LTR13	ERVK	LTR	+	DHS
chr7	29145844	29146296	LTR41B	ERVL	LTR	-	DHS
chr19	10989762	10990113	MLT1J	ERVL-MaLR	LTR	-	DHS
chr11	103196340	103198015	L1P4a	L1	LINE	-	DHS
chr12	50339285	50339706	LTR85c	Gypsy?	LTR	-	DHS
chr16	30640197	30640356	MIRb	MIR	SINE	+	DHS
chr22	50679410	50680398	LTR13	ERVK	LTR	+	DHS
chr15	32954955	32955150	MamRep1161	TcMar	DNA	+	DHS
chr11	108518101	108520975	L1M1	L1	LINE	+	DHS
chrX	119014884	119015105	MER20	hAT-Charlie	DNA	+	DHS
chr1	150895048	150895415	MLT1I	ERVL-MaLR	LTR	+	DHS
chr22	23880916	23888195	HERVK-int	ERVK	LTR	+	DHS
chr19	48610717	48611443	LTR13	ERVK	LTR	+	DHS
chr20	2432464	2433084	LTR41	ERVL	LTR	-	DHS
chr14	101111763	101112378	LTR41	ERVL	LTR	-	DHS
chr11	62143597	62148586	HERVK-int	ERVK	LTR	-	DHS
chr9	33778706	33779584	L1PA16	L1	LINE	+	DHS
chr15	78774798	78775019	LTR41	ERVL	LTR	-	DHS
chr11	47475837	47475994	MIR	MIR	SINE	-	DHS
chr6	170826077	170831110	L1PA15-16	L1	LINE	+	DHS
chr5	131525954	131526120	LTR50	ERVL	LTR	+	DHS
chr18	32934656	32935621	L1ME1	L1	LINE	-	DHS
chr6	42868422	42869549	HERVK-int	ERVK	LTR	-	DHS
chr7	23610218	23610746	L1M1	L1	LINE	-	DHS
chr8	71000498	71001106	LTR41	ERVL	LTR	-	DHS
chr12	118620158	118620364	MER20	hAT-Charlie	DNA	-	DHS
chr17	6955526	6955719	MLT1N2	ERVL-MaLR	LTR	-	DHS
chr6	42862411	42868111	HERVK-int	ERVK	LTR	-	DHS
chr5	72114840	72115107	MSTB2	ERVL-MaLR	LTR	-	DHS
chr3	32416645	32416910	MLT1K	ERVL-MaLR	LTR	+	DHS
chr17	77702398	77702638	MLT1J	ERVL-MaLR	LTR	-	DHS
chr7	45175850	45176207	MER90	ERV1	LTR	+	DHS
chr19	3544999	3545604	L2b	L2	LINE	+	DHS
chr12	122840777	122841138	MER119	hAT-Charlie	DNA	+	DHS
chr1	32986074	32986259	LTR41	ERVL	LTR	+	DHS
chr16	33964921	33965030	MER45C	hAT-Tip100	DNA	+	DHS
chr16	89282695	89283117	LTR55	ERV	LTR	+	DHS
chr7	99680238	99680805	LTR43	ERV1	LTR	+	DHS
chr17	1572698	1573773	L2	L2	LINE	+	DHS
chr1	22349457	22349728	L2b	L2	LINE	-	DHS
chr5	141394747	141394923	MIRb	MIR	SINE	+	DHS
chr22	50160628	50161784	L1M3f	L1	LINE	-	DHS
chr7	44896623	44896963	LTR50	ERVL	LTR	+	DHS
chr13	96032739	96033176	MER66C	ERV1	LTR	-	DHS
chr6	27155849	27158595	HERVKC4-int	ERVK	LTR	+	DHS
chr16	3215443	3216430	LTR13	ERVK	LTR	-	DHS
chr15	40970881	40971524	L1MA3	L1	LINE	-	DHS
chr4	1901009	1901218	MER20	hAT-Charlie	DNA	-	DHS
chr3	141998581	141999409	HUERS-P3-int	ERV1	LTR	+	DHS
chr16	74729784	74730197	MLT1J2	ERVL-MaLR	LTR	+	DHS
chr19	49091860	49092802	L2a	L2	LINE	-	DHS
chr3	46530232	46530908	LTR41B	ERVL	LTR	+	DHS
chr7	117835636	117836191	L3	CR1	LINE	-	DHS
chr2	203452645	203455065	L1PA17	L1	LINE	-	DHS
chr15	59249635	59249863	MER20	hAT-Charlie	DNA	-	DHS
chr17	8095594	8095933	MLT1K	ERVL-MaLR	LTR	+	DHS
chr7	55708793	55709726	L1M3f	L1	LINE	-	DHS
chr11	3469679	3477182	HERVK-int	ERVK	LTR	-	DHS
chr9	135777302	135777819	MER119	hAT-Charlie	DNA	+	DHS
chr11	5829267	5830343	HERVI-int	ERV1	LTR	-	DHS
chr17	7962113	7965219	HERVK-int	ERVK	LTR	+	DHS
chr15	44870528	44871072	L1MEf	L1	LINE	+	DHS
chrX	47884721	47885267	LTR55	ERV	LTR	+	DHS
chr9	103363502	103364206	LTR41	ERVL	LTR	+	DHS
chr10	112360389	112360544	MIRb	MIR	SINE	+	DHS
chr20	43367376	43367719	MLT1J2	ERVL-MaLR	LTR	-	DHS
chr2	133029397	133029695	AluSx	Alu	SINE	-	DHS
chr12	10516410	10518019	HERV15-int	ERV1	LTR	+	DHS
chr21	47563298	47564275	LTR13	ERVK	LTR	+	DHS
chr19	10975171	10975499	L2b	L2	LINE	-	DHS
chr6	31648521	31648787	L2c	L2	LINE	-	DHS
chr11	65473590	65474092	LTR13	ERVK	LTR	+	DHS
chr2	113507301	113507538	LTR50	ERVL	LTR	+	DHS
chr19	44313843	44314319	Zaphod2	hAT-Tip100	DNA	-	DHS
chr4	87843572	87843867	LTR41	ERVL	LTR	+	DHS
chr11	67426380	67427375	LTR13	ERVK	LTR	-	DHS
chr16	33953090	33953379	AluSz	Alu	SINE	-	DHS
chr11	125743936	125744933	HUERS-P3-int	ERV1	LTR	+	DHS
chr2	15717093	15717424	L2c	L2	LINE	+	DHS
chr7	128067482	128067840	MER119	hAT-Charlie	DNA	+	DHS
chr1	168572836	168573179	LTR88a	Gypsy?	LTR	-	DHS
chr12	110480896	110481259	L2a	L2	LINE	-	DHS
chr6	52516907	52517315	L1MD2	L1	LINE	+	DHS
chr6	30187023	30187393	LTR41	ERVL	LTR	+	DHS
chr7	151065329	151065521	MLT1J1	ERVL-MaLR	LTR	-	DHS
chr10	98135175	98135298	MER91B	hAT-Tip100	DNA	+	DHS
chr3	75691997	75693147	LTR43-int	ERV1	LTR	+	DHS
chr19	9906687	9907112	MER66C	ERV1	LTR	-	DHS
chr1	144917953	144918401	L2c	L2	LINE	-	DHS
chr9	132346428	132346851	MLT1J	ERVL-MaLR	LTR	+	DHS
chr8	143799610	143799812	LTR50	ERVL	LTR	-	DHS
chr15	43517757	43518017	L2b	L2	LINE	-	DHS
chr11	65097363	65097631	ERVL-E-int	ERVL	LTR	-	DHS
chr11	76630954	76631673	LTR41	ERVL	LTR	+	DHS
chr12	69548447	69548705	Tigger8	TcMar-Tigger	DNA	+	DHS
chr19	10501379	10501628	L2	L2	LINE	-	DHS
chrX	40653427	40653615	MER52-int	ERV1	LTR	-	DHS
chr9	95552934	95554755	MER21-int	ERVL	LTR	+	DHS
chr9	35945804	35946052	LTR50	ERVL	LTR	-	DHS
chr12	10305595	10306966	L1PA16	L1	LINE	-	DHS
chr2	20608330	20611630	L1M2a	L1	LINE	-	DHS
chr12	31391826	31392475	LTR39-int	ERV1	LTR	+	DHS
chr8	17770173	17772457	HERVK-int	ERVK	LTR	-	DHS
chr3	125304505	125304719	MamRep1161	TcMar	DNA	-	DHS
chr20	11992913	11993292	LTR16C	ERVL	LTR	-	DHS
chr14	21776724	21777364	LTR9B	ERV1	LTR	-	DHS
chr5	171720109	171720811	LTR41	ERVL	LTR	-	DHS
chr20	49116004	49116228	MLT1J	ERVL-MaLR	LTR	-	DHS
chr14	89133900	89134043	LTR41	ERVL	LTR	+	DHS
chr19	9736620	9736911	LTR55	ERV	LTR	-	DHS
chr1	55416489	55416671	MamRep564	Unknown	Unknown	-	DHS
chr1	171614131	171614790	LTR41B	ERVL	LTR	+	DHS
chr6	118901492	118910113	HUERS-P3-int	ERV1	LTR	+	DHS
chr6	144261246	144261497	L1ME3	L1	LINE	+	DHS
chr8	144129481	144129882	LTR43-int	ERV1	LTR	+	DHS
chr9	136060125	136060721	L1MB7	L1	LINE	+	DHS
chr14	53683100	53684767	LTR12C	ERV1	LTR	-	DHS
chr3	46599847	46600339	L1MEf	L1	LINE	-	DHS
chr19	50220772	50221160	LTR50	ERVL	LTR	+	DHS
chr11	76758620	76758973	MER41B	ERV1	LTR	-	DHS
chr19	39452860	39453346	LTR41	ERVL	LTR	+	DHS
chr19	20069498	20070502	LTR13	ERVK	LTR	-	DHS
chr7	141354418	141354579	Charlie2a	hAT-Charlie	DNA	-	DHS
chr8	10131398	10131691	LTR41	ERVL	LTR	-	DHS
chr19	14477453	14477721	MLT1I	ERVL-MaLR	LTR	-	DHS
chr9	140013011	140014013	LTR13	ERVK	LTR	+	DHS
chr13	21684858	21685251	MLT1A1	ERVL-MaLR	LTR	+	DHS
chr1	31326844	31327281	MLT1J	ERVL-MaLR	LTR	-	DHS
chr6	144334619	144335086	MLT1D	ERVL-MaLR	LTR	-	DHS
chr16	30856073	30856354	LTR41B	ERVL	LTR	+	DHS
chr19	45074150	45074338	MER20	hAT-Charlie	DNA	-	DHS
chr11	59448066	59448638	L1MA6	L1	LINE	+	DHS
chr10	134450716	134452057	L1MC4	L1	LINE	-	DHS
chr14	102700506	102705870	HERVFH21-int	ERV1	LTR	+	DHS
chr11	114218636	114220414	HERV17-int	ERV1	LTR	-	DHS
chr19	17371437	17372098	L2	L2	LINE	+	DHS
chr2	216979199	216979990	MER50C	ERV1	LTR	+	DHS
chr7	104563478	104564027	MLT1F	ERVL-MaLR	LTR	+	DHS
chr12	69550649	69551121	LTR50	ERVL	LTR	-	DHS
chr14	35192262	35192554	MER119	hAT-Charlie	DNA	+	DHS
chr15	42996408	42997610	L1M1	L1	LINE	-	DHS
chr18	12893788	12894023	L2	L2	LINE	+	DHS
chr2	75904530	75904742	MER20	hAT-Charlie	DNA	+	DHS
chr13	59965828	59966130	LTR50	ERVL	LTR	+	DHS
chr1	79083273	79083761	LTR41	ERVL	LTR	+	DHS
chr12	38448847	38448985	MER39B	ERV1	LTR	-	DHS
chr2	242017826	242018235	L1MB7	L1	LINE	+	DHS
chr19	45160262	45160913	L2a	L2	LINE	-	DHS
chrX	21497641	21498322	LTR41B	ERVL	LTR	-	DHS
chr10	43788809	43788965	Kanga1a	TcMar-Tc2	DNA	-	DHS
chr12	120877536	120877769	MER20	hAT-Charlie	DNA	-	DHS
chr17	41411058	41412048	LTR13	ERVK	LTR	-	DHS
chr11	13365831	13365973	MER91B	hAT-Tip100	DNA	-	DHS
chr17	42408835	42409122	MER20B	hAT-Charlie	DNA	+	DHS
chr2	47615308	47615680	LTR41	ERVL	LTR	-	DHS
chr12	27006602	27006992	LTR81B	Gypsy	LTR	+	DHS
chr3	138642270	138642758	LTR88a	Gypsy?	LTR	-	DHS
chr12	31835187	31835738	LTR55	ERV	LTR	-	DHS
chr8	101919463	101921007	MER52A	ERV1	LTR	-	DHS
chr7	151046861	151047857	LTR13	ERVK	LTR	-	DHS
chr4	16002939	16004006	L2	L2	LINE	-	DHS
chr19	17577028	17577550	LTR13	ERVK	LTR	-	DHS
chr22	19934780	19935766	LTR13	ERVK	LTR	-	DHS
chr4	6975841	6976542	L1MEf	L1	LINE	+	DHS
chr11	102212622	102213071	LTR55	ERV	LTR	-	DHS
chrX	16911014	16911224	LTR50	ERVL	LTR	-	DHS
chr8	117899355	117900047	LTR41	ERVL	LTR	-	DHS
chr6	37189436	37190696	MER52C	ERV1	LTR	-	DHS
chr5	137371795	137371920	MER91B	hAT-Tip100	DNA	+	DHS
chr17	8103205	8103725	MER50C	ERV1	LTR	+	DHS
chr14	24480599	24484260	HERVK-int	ERVK	LTR	-	DHS
chr12	22596208	22596776	MamGypLTR3	Gypsy	LTR	+	DHS
chr16	19595071	19595666	L1MA5	L1	LINE	-	DHS
chr15	100295706	100296333	LTR41B	ERVL	LTR	-	DHS
chr9	139655272	139655712	MLT1C	ERVL-MaLR	LTR	+	DHS
chr19	48762872	48763871	LTR13	ERVK	LTR	-	DHS
chr9	117415446	117416101	LTR41	ERVL	LTR	-	DHS
chr19	9250982	9251125	LTR33B	ERVL	LTR	+	DHS
chr20	1744864	1745556	Tigger1	TcMar-Tigger	DNA	-	DHS
chr12	1913727	1913980	MLT1J	ERVL-MaLR	LTR	+	DHS
chr11	305022	305317	MER4D	ERV1	LTR	-	DHS
chr19	49702155	49702501	L1M5	L1	LINE	-	DHS
chr11	58334496	58335793	BLACKJACK	hAT-Blackjack	DNA	-	DHS
chr12	31003898	31004851	LTR13_	ERVK	LTR	+	DHS
chr21	44342875	44345058	HERVH48-int	ERV1	LTR	-	DHS
chrX	104166705	104170744	L1PA15-16	L1	LINE	+	DHS
chr20	29649077	29651586	L1PB1	L1	LINE	-	DHS
chr16	3081778	3081911	MIRb	MIR	SINE	-	DHS
chr2	55360932	55361440	MER41B	ERV1	LTR	-	DHS
chr17	34131864	34132019	L2	L2	LINE	+	DHS
chr12	26804044	26805342	L1MC4	L1	LINE	-	DHS
chr17	66462183	66462486	LTR88a	Gypsy?	LTR	-	DHS
chr15	66859430	66859584	L2c	L2	LINE	+	DHS
chr8	22094850	22095319	L2a	L2	LINE	-	DHS
chr10	73030154	73030522	L2a	L2	LINE	-	DHS
chr19	3990357	3990475	MLT1J	ERVL-MaLR	LTR	-	DHS
chr6	134242475	134242715	LTR41	ERVL	LTR	-	DHS
chr19	2327816	2327997	MIR	MIR	SINE	-	DHS
chr17	58114403	58115392	L1MD2	L1	LINE	-	DHS
chr22	33382166	33382279	MER91B	hAT-Tip100	DNA	-	DHS
chr11	67030242	67030983	L2b	L2	LINE	-	DHS
chr15	38731990	38733233	L1PB4	L1	LINE	-	DHS
chr19	33674945	33675438	ERVL-B4-int	ERVL	LTR	-	DHS
chr3	12909325	12910228	LTR13_	ERVK	LTR	+	DHS
chr19	44059385	44059703	LTR50	ERVL	LTR	+	DHS
chr3	52373061	52373808	L1MC4	L1	LINE	-	DHS
chr6	40792200	40792353	LTR50	ERVL	LTR	-	DHS
chr7	56072565	56072807	MER54A	ERVL	LTR	-	DHS
chr11	67976711	67976879	L2a	L2	LINE	-	DHS
chr12	46734983	46737652	L1MA3	L1	LINE	-	DHS
chr22	47154546	47155036	MLT1D	ERVL-MaLR	LTR	+	DHS
chr16	71995337	71995738	MLT1H1	ERVL-MaLR	LTR	+	DHS
chr7	99942380	99943393	LTR13	ERVK	LTR	-	DHS
chr6	3991043	3991328	LTR36	ERV1	LTR	-	DHS
chr11	61153153	61153351	LTR41B	ERVL	LTR	-	DHS
chr20	43724497	43724731	MER20	hAT-Charlie	DNA	+	DHS
chr7	140511021	140511605	LTR55	ERV	LTR	-	DHS
chr18	21078808	21079177	MLT1B	ERVL-MaLR	LTR	-	DHS
chr3	149111309	149111392	MER91C	hAT-Tip100	DNA	-	DHS
chr18	68101085	68101460	MLT1B	ERVL-MaLR	LTR	+	DHS
chr3	129409328	129409481	MLT1J1	ERVL-MaLR	LTR	+	DHS
chr17	78549269	78549363	MER91C	hAT-Tip100	DNA	-	DHS
chr10	44167162	44167346	MER91B	hAT-Tip100	DNA	+	DHS
chr6	28652000	28655158	HERVK-int	ERVK	LTR	+	DHS
chr13	52810335	52815770	L1PA16	L1	LINE	+	DHS
chr11	82391580	82393834	HUERS-P3b-int	ERV1	LTR	-	DHS
chr9	33287067	33287736	LTR41	ERVL	LTR	+	DHS
chr13	36994658	36995207	LTR55	ERV	LTR	-	DHS
chr5	176744094	176745608	MER21-int	ERVL	LTR	-	DHS
chr4	75000007	75000964	L1MA4	L1	LINE	+	DHS
chr11	114210932	114211441	MLT1L	ERVL-MaLR	LTR	-	DHS
chr11	10900241	10900865	LTR50	ERVL	LTR	+	DHS
chr19	12871392	12871699	L2a	L2	LINE	+	DHS
chr17	45142929	45145735	HERVIP10FH-int	ERV1	LTR	-	H3K27ac
chr1	100503372	100503468	MIRb	MIR	SINE	+	Hypomethylated
chr1	100597896	100598052	MIR3	MIR	SINE	+	Hypomethylated
chr1	100715007	100715061	L2a	L2	LINE	+	Hypomethylated
chr1	101360952	101361108	AluJb	Alu	SINE	+	Hypomethylated
chr1	102660538	102660883	MLT1A0	ERVL-MaLR	LTR	+	Hypomethylated
chr1	102779074	102779635	LTR43	ERV1	LTR	+	Hypomethylated
chr1	103583814	103584499	MER21B	ERVL	LTR	+	Hypomethylated
chr1	10458311	10458463	Charlie1b	hAT-Charlie	DNA	-	Hypomethylated
chr1	10488366	10488542	AluJb	Alu	SINE	-	Hypomethylated
chr1	10491099	10491219	MIRb	MIR	SINE	+	Hypomethylated
chr1	109234360	109234478	MIRb	MIR	SINE	-	Hypomethylated
chr1	109506214	109506293	Charlie15a	hAT-Charlie	DNA	-	Hypomethylated
chr1	109643428	109643741	AluJb	Alu	SINE	-	Hypomethylated
chr1	110052631	110052770	MamGypLTR1b	Gypsy	LTR	-	Hypomethylated
chr1	11073269	11073572	L2c	L2	LINE	+	Hypomethylated
chr1	110880662	110880942	Charlie16a	hAT-Charlie	DNA	+	Hypomethylated
chr1	112282586	112282778	L2a	L2	LINE	-	Hypomethylated
chr1	112297809	112297881	L2a	L2	LINE	-	Hypomethylated
chr1	112674815	112675229	MLT2A1	ERVL	LTR	-	Hypomethylated
chr1	113258669	113258938	MIRb	MIR	SINE	-	Hypomethylated
chr1	113932154	113932264	L2c	L2	LINE	+	Hypomethylated
chr1	113932350	113932482	MIRb	MIR	SINE	-	Hypomethylated
chr1	114302296	114302529	L2b	L2	LINE	+	Hypomethylated
chr1	114696683	114696867	MIRc	MIR	SINE	+	Hypomethylated
chr1	115013286	115013420	Tigger1	TcMar-Tigger	DNA	+	Hypomethylated
chr1	115054404	115054568	MER5B	hAT-Charlie	DNA	+	Hypomethylated
chr1	1166797	1166974	MIRb	MIR	SINE	-	Hypomethylated
chr1	117209637	117209745	MIRc	MIR	SINE	+	Hypomethylated
chr1	11741781	11742017	MIR	MIR	SINE	-	Hypomethylated
chr1	117602148	117602303	MIRc	MIR	SINE	+	Hypomethylated
chr1	11967790	11967833	HSMAR1	TcMar-Mariner	DNA	-	Hypomethylated
chr1	11968582	11968853	MER1B	hAT-Charlie	DNA	+	Hypomethylated
chr1	11969046	11969200	MLT1J	ERVL-MaLR	LTR	-	Hypomethylated
chr1	11969243	11969563	AluSx	Alu	SINE	+	Hypomethylated
chr1	12040920	12041079	L2c	L2	LINE	+	Hypomethylated
chr1	1343097	1343333	AluSx3	Alu	SINE	-	Hypomethylated
chr1	1406238	1406616	LTR7	ERV1	LTR	+	Hypomethylated
chr1	1406616	1406755	LTR10A	ERV1	LTR	-	Hypomethylated
chr1	143540660	143540903	LTR48B	ERV1	LTR	-	Hypomethylated
chr1	145396612	145396735	AluJb	Alu	SINE	-	Hypomethylated
chr1	147014140	147014176	MIR3	MIR	SINE	+	Hypomethylated
chr1	147735357	147735433	Charlie4a	hAT-Charlie	DNA	+	Hypomethylated
chr1	147736385	147736494	LTR75	ERVL	LTR	+	Hypomethylated
chr1	147806132	147806242	LTR75B	ERVL	LTR	-	Hypomethylated
chr1	147807299	147807591	AluSx	Alu	SINE	-	Hypomethylated
chr1	149223381	149223546	LTR75	ERVL	LTR	-	Hypomethylated
chr1	149223549	149223615	MER45B	hAT-Tip100	DNA	+	Hypomethylated
chr1	149513438	149513729	AluJb	Alu	SINE	+	Hypomethylated
chr1	150338073	150338367	AluSq2	Alu	SINE	-	Hypomethylated
chr1	150521010	150521197	MIRb	MIR	SINE	-	Hypomethylated
chr1	1510754	1510892	L2	L2	LINE	-	Hypomethylated
chr1	151139075	151139208	FLAM_A	Alu	SINE	-	Hypomethylated
chr1	151171806	151172107	AluSz	Alu	SINE	+	Hypomethylated
chr1	151227719	151227927	MIRb	MIR	SINE	-	Hypomethylated
chr1	151416486	151416588	MER119	hAT-Charlie	DNA	-	Hypomethylated
chr1	151764014	151764148	L2b	L2	LINE	+	Hypomethylated
chr1	153395069	153395160	AluY	Alu	SINE	-	Hypomethylated
chr1	153644065	153644131	AluSq10	Alu	SINE	-	Hypomethylated
chr1	153755637	153755936	MER58B	hAT-Charlie	DNA	+	Hypomethylated
chr1	153939980	153940157	AluJb	Alu	SINE	+	Hypomethylated
chr1	154580805	154581117	AluSz	Alu	SINE	-	Hypomethylated
chr1	154947864	154948110	L2c	L2	LINE	-	Hypomethylated
chr1	154948314	154948563	L1PREC2	L1	LINE	+	Hypomethylated
chr1	1550114	1550424	AluSg	Alu	SINE	+	Hypomethylated
chr1	155054015	155054064	L2c	L2	LINE	-	Hypomethylated
chr1	155112737	155112869	L1M1	L1	LINE	+	Hypomethylated
chr1	155179309	155179480	MIR3	MIR	SINE	+	Hypomethylated
chr1	155196484	155196617	L2c	L2	LINE	+	Hypomethylated
chr1	155196645	155196750	FLAM_A	Alu	SINE	-	Hypomethylated
chr1	155278183	155278324	MIRb	MIR	SINE	-	Hypomethylated
chr1	156024169	156024315	MIRc	MIR	SINE	+	Hypomethylated
chr1	156116281	156116370	L2b	L2	LINE	-	Hypomethylated
chr1	156183428	156183614	MIR	MIR	SINE	+	Hypomethylated
chr1	156251866	156252017	MIR3	MIR	SINE	-	Hypomethylated
chr1	15631294	15631472	MamRep564	Unknown	Unknown	+	Hypomethylated
chr1	156426884	156426981	L2c	L2	LINE	-	Hypomethylated
chr1	156541676	156541855	MER5A	hAT-Charlie	DNA	+	Hypomethylated
chr1	156647433	156647627	MIRb	MIR	SINE	+	Hypomethylated
chr1	156648068	156648163	MIR	MIR	SINE	-	Hypomethylated
chr1	156697693	156697834	MIR3	MIR	SINE	+	Hypomethylated
chr1	156861971	156862117	MIRb	MIR	SINE	+	Hypomethylated
chr1	157133403	157133547	L2c	L2	LINE	+	Hypomethylated
chr1	157339589	157339734	L3	CR1	LINE	-	Hypomethylated
chr1	15852134	15852373	MIRb	MIR	SINE	-	Hypomethylated
chr1	15852854	15852972	MIR3	MIR	SINE	+	Hypomethylated
chr1	15853886	15854098	MIRb	MIR	SINE	-	Hypomethylated
chr1	15943474	15943628	MIRb	MIR	SINE	+	Hypomethylated
chr1	15943529	15943646	L2c	L2	LINE	+	Hypomethylated
chr1	160577155	160577254	MER5B	hAT-Charlie	DNA	-	Hypomethylated
chr1	161067669	161067801	MIR3	MIR	SINE	-	Hypomethylated
chr1	161103095	161103358	L2	L2	LINE	-	Hypomethylated
chr1	161370043	161370185	MIRb	MIR	SINE	-	Hypomethylated
chr1	161720190	161720278	L2c	L2	LINE	-	Hypomethylated
chr1	162792016	162792061	AluSq2	Alu	SINE	-	Hypomethylated
chr1	16301674	16301894	MIR	MIR	SINE	-	Hypomethylated
chr1	163290993	163291155	MIR3	MIR	SINE	+	Hypomethylated
chr1	163291177	163291382	MIRb	MIR	SINE	+	Hypomethylated
chr1	16339206	16339391	MIRb	MIR	SINE	+	Hypomethylated
chr1	16353520	16353587	MIR	MIR	SINE	+	Hypomethylated
chr1	16375287	16375395	MIR	MIR	SINE	+	Hypomethylated
chr1	165214333	165214502	L1PA16	L1	LINE	-	Hypomethylated
chr1	167685543	167685848	AluSx1	Alu	SINE	-	Hypomethylated
chr1	168148786	168148933	L2c	L2	LINE	-	Hypomethylated
chr1	170501882	170501938	L3	CR1	LINE	+	Hypomethylated
chr1	171220782	171220879	LTR22B	ERVK	LTR	-	Hypomethylated
chr1	171711651	171711805	MIR3	MIR	SINE	-	Hypomethylated
chr1	17221969	17222090	Charlie4a	hAT-Charlie	DNA	+	Hypomethylated
chr1	17231147	17231262	Charlie4a	hAT-Charlie	DNA	+	Hypomethylated
chr1	17240984	17241130	MIRb	MIR	SINE	-	Hypomethylated
chr1	172500821	172501291	L4	RTE	LINE	+	Hypomethylated
chr1	17278252	17278375	MER91B	hAT-Tip100	DNA	+	Hypomethylated
chr1	17338598	17338757	MIRb	MIR	SINE	+	Hypomethylated
chr1	17380073	17380273	MIRc	MIR	SINE	+	Hypomethylated
chr1	174969793	174969881	MIR	MIR	SINE	+	Hypomethylated
chr1	174991717	174992355	L2	L2	LINE	+	Hypomethylated
chr1	178783884	178784205	L1ME3B	L1	LINE	-	Hypomethylated
chr1	181998077	181998616	L2b	L2	LINE	+	Hypomethylated
chr1	182131367	182131676	L2b	L2	LINE	-	Hypomethylated
chr1	182359120	182359376	AluSx	Alu	SINE	+	Hypomethylated
chr1	182809237	182809367	L2	L2	LINE	-	Hypomethylated
chr1	182809374	182809434	MIRb	MIR	SINE	+	Hypomethylated
chr1	182809434	182809732	AluSc	Alu	SINE	-	Hypomethylated
chr1	18442423	18442616	MIRb	MIR	SINE	-	Hypomethylated
chr1	184724606	184724810	MIRb	MIR	SINE	-	Hypomethylated
chr1	18499808	18500000	L1ME1	L1	LINE	-	Hypomethylated
chr1	186649052	186649264	MIRb	MIR	SINE	-	Hypomethylated
chr1	188712131	188712403	L1PA14	L1	LINE	-	Hypomethylated
chr1	193073941	193074132	MER53	hAT	DNA	+	Hypomethylated
chr1	193923916	193924262	L3	CR1	LINE	+	Hypomethylated
chr1	19577695	19577825	MER45A	hAT-Tip100	DNA	+	Hypomethylated
chr1	19578848	19578909	AluJb	Alu	SINE	-	Hypomethylated
chr1	197115465	197115687	L1MDb	L1	LINE	+	Hypomethylated
chr1	197171099	197171188	MER5A1	hAT-Charlie	DNA	-	Hypomethylated
chr1	197556714	197556765	L2c	L2	LINE	+	Hypomethylated
chr1	19812645	19812789	L2a	L2	LINE	-	Hypomethylated
chr1	198572110	198572387	L2	L2	LINE	+	Hypomethylated
chr1	200859985	200860050	L2c	L2	LINE	+	Hypomethylated
chr1	20126868	20126934	MIRc	MIR	SINE	-	Hypomethylated
chr1	202183687	202183869	MIRc	MIR	SINE	+	Hypomethylated
chr1	202311321	202311682	L3	CR1	LINE	+	Hypomethylated
chr1	202896528	202896824	AluJb	Alu	SINE	+	Hypomethylated
chr1	202936642	202936944	AluSz	Alu	SINE	-	Hypomethylated
chr1	203236518	203236634	LTR41B	ERVL	LTR	+	Hypomethylated
chr1	203764486	203764560	MIR	MIR	SINE	-	Hypomethylated
chr1	204475298	204475607	AluSc	Alu	SINE	+	Hypomethylated
chr1	204476720	204476980	AluSx1	Alu	SINE	-	Hypomethylated
chr1	20833849	20834158	L2a	L2	LINE	+	Hypomethylated
chr1	20848471	20848596	MIRb	MIR	SINE	-	Hypomethylated
chr1	208782457	208782595	FAM	Alu	SINE	+	Hypomethylated
chr1	20901669	20901785	L3	CR1	LINE	+	Hypomethylated
chr1	20960730	20960879	MIRb	MIR	SINE	-	Hypomethylated
chr1	20961056	20961272	MLT2D	ERVL	LTR	-	Hypomethylated
chr1	209749492	209749602	MIRb	MIR	SINE	-	Hypomethylated
chr1	21059635	21059838	MIRb	MIR	SINE	+	Hypomethylated
chr1	211042869	211043063	L1ME1	L1	LINE	-	Hypomethylated
chr1	212965693	212965995	AluJb	Alu	SINE	+	Hypomethylated
chr1	213031182	213031354	MER41D	ERV1	LTR	+	Hypomethylated
chr1	213188183	213188487	MER113A	hAT-Charlie	DNA	+	Hypomethylated
chr1	214777170	214777305	FLAM_C	Alu	SINE	-	Hypomethylated
chr1	21695297	21695358	L3	CR1	LINE	-	Hypomethylated
chr1	219836717	219836845	MER5A	hAT-Charlie	DNA	+	Hypomethylated
chr1	21986104	21986187	MIRc	MIR	SINE	-	Hypomethylated
chr1	22140711	22140889	MIRb	MIR	SINE	-	Hypomethylated
chr1	222762565	222762772	L2	L2	LINE	+	Hypomethylated
chr1	222763693	222764039	L3	CR1	LINE	+	Hypomethylated
chr1	224371756	224371851	MIRc	MIR	SINE	-	Hypomethylated
chr1	224528610	224528999	MER52D	ERV1	LTR	-	Hypomethylated
chr1	225662624	225662743	MIR	MIR	SINE	+	Hypomethylated
chr1	225965164	225965302	L2c	L2	LINE	+	Hypomethylated
chr1	225997541	225997644	MER5C	hAT-Charlie	DNA	-	Hypomethylated
chr1	226735868	226736020	FLAM_C	Alu	SINE	-	Hypomethylated
chr1	227707679	227707825	L2a	L2	LINE	-	Hypomethylated
chr1	227751747	227752213	MER57E3	ERV1	LTR	-	Hypomethylated
chr1	22778851	22779171	MER58B	hAT-Charlie	DNA	+	Hypomethylated
chr1	228318671	228318980	PRIMAX-int	ERV1	LTR	+	Hypomethylated
chr1	228673930	228674236	AluSg	Alu	SINE	+	Hypomethylated
chr1	228782544	228782737	HAL1-3A_ME	L1	LINE	+	Hypomethylated
chr1	228800059	228800302	Cheshire	hAT-Charlie	DNA	+	Hypomethylated
chr1	231003476	231003620	MIRb	MIR	SINE	-	Hypomethylated
chr1	23151933	23152097	MIR3	MIR	SINE	+	Hypomethylated
chr1	231558461	231558616	MIRc	MIR	SINE	-	Hypomethylated
chr1	233086725	233086997	Charlie4a	hAT-Charlie	DNA	-	Hypomethylated
chr1	234508821	234508984	AluJr	Alu	SINE	+	Hypomethylated
chr1	234811720	234812316	L1ME3A	L1	LINE	+	Hypomethylated
chr1	235069477	235069649	AluJb	Alu	SINE	+	Hypomethylated
chr1	235291256	235291499	AluSx	Alu	SINE	+	Hypomethylated
chr1	235324909	235325005	L1MC4	L1	LINE	+	Hypomethylated
chr1	235492757	235492941	L2b	L2	LINE	-	Hypomethylated
chr1	236304585	236304743	Arthur1C	hAT-Tip100	DNA	-	Hypomethylated
chr1	236768103	236768281	MIRb	MIR	SINE	+	Hypomethylated
chr1	236959605	236959651	MER5A	hAT-Charlie	DNA	-	Hypomethylated
chr1	23809684	23809803	CR1_Mam	CR1	LINE	+	Hypomethylated
chr1	238518784	238519054	Tigger2	TcMar-Tigger	DNA	+	Hypomethylated
chr1	23866277	23866321	MIR3	MIR	SINE	+	Hypomethylated
chr1	24098889	24098968	Tigger5	TcMar-Tigger	DNA	-	Hypomethylated
chr1	24104253	24104464	MIRb	MIR	SINE	-	Hypomethylated
chr1	24126486	24126705	MIRb	MIR	SINE	-	Hypomethylated
chr1	241587089	241587536	MER52D	ERV1	LTR	+	Hypomethylated
chr1	242010931	242011088	MER67A	ERV1	LTR	-	Hypomethylated
chr1	242011893	242012073	MER102b	hAT-Charlie	DNA	-	Hypomethylated
chr1	244436638	244436875	MIRc	MIR	SINE	+	Hypomethylated
chr1	24477273	24477352	AluSx1	Alu	SINE	+	Hypomethylated
chr1	244999514	244999706	L2	L2	LINE	+	Hypomethylated
chr1	245316081	245316430	L1ME2	L1	LINE	+	Hypomethylated
chr1	246670774	246670969	L1ME2z	L1	LINE	-	Hypomethylated
chr1	247241226	247241567	MER57E3	ERV1	LTR	+	Hypomethylated
chr1	247266961	247267156	MER57E3	ERV1	LTR	+	Hypomethylated
chr1	247536283	247536412	AluSz	Alu	SINE	+	Hypomethylated
chr1	24913620	24913817	L3	CR1	LINE	+	Hypomethylated
chr1	249157448	249158094	MER52A	ERV1	LTR	+	Hypomethylated
chr1	25559272	25559991	LTR8A	ERV1	LTR	+	Hypomethylated
chr1	25756374	25756469	MIRb	MIR	SINE	+	Hypomethylated
chr1	25943363	25943976	MER52A	ERV1	LTR	+	Hypomethylated
chr1	26147353	26147467	L2c	L2	LINE	-	Hypomethylated
chr1	26561041	26561308	L2b	L2	LINE	-	Hypomethylated
chr1	26561324	26561530	MER20	hAT-Charlie	DNA	+	Hypomethylated
chr1	26561644	26561724	L2b	L2	LINE	+	Hypomethylated
chr1	26633411	26633572	MIRb	MIR	SINE	+	Hypomethylated
chr1	26717930	26718099	L2a	L2	LINE	+	Hypomethylated
chr1	27021572	27021686	MIRc	MIR	SINE	+	Hypomethylated
chr1	27339712	27339805	MIR3	MIR	SINE	-	Hypomethylated
chr1	27649216	27649285	L2b	L2	LINE	-	Hypomethylated
chr1	28157853	28157922	L2c	L2	LINE	-	Hypomethylated
chr1	28199268	28199416	MIRb	MIR	SINE	+	Hypomethylated
chr1	28199669	28199721	L2b	L2	LINE	+	Hypomethylated
chr1	28558922	28559016	MIRb	MIR	SINE	+	Hypomethylated
chr1	28831924	28832223	AluSz6	Alu	SINE	-	Hypomethylated
chr1	28832699	28832996	AluSx	Alu	SINE	-	Hypomethylated
chr1	28833286	28833462	AluSg	Alu	SINE	-	Hypomethylated
chr1	28833555	28833588	AluSg	Alu	SINE	-	Hypomethylated
chr1	28907733	28907866	MIRb	MIR	SINE	-	Hypomethylated
chr1	28975391	28975537	AluJr4	Alu	SINE	+	Hypomethylated
chr1	29508728	29508950	MIRb	MIR	SINE	+	Hypomethylated
chr1	30129407	30129749	L2c	L2	LINE	-	Hypomethylated
chr1	31274575	31274681	MIR3	MIR	SINE	+	Hypomethylated
chr1	31628496	31628608	MIRb	MIR	SINE	+	Hypomethylated
chr1	31846370	31846514	MIRb	MIR	SINE	-	Hypomethylated
chr1	31867719	31867849	MIR3	MIR	SINE	-	Hypomethylated
chr1	32014845	32015209	L2a	L2	LINE	-	Hypomethylated
chr1	32109806	32109960	MIR3	MIR	SINE	+	Hypomethylated
chr1	32538001	32538159	L2	L2	LINE	-	Hypomethylated
chr1	32860725	32861044	L2a	L2	LINE	+	Hypomethylated
chr1	32966564	32966871	L1MC4	L1	LINE	-	Hypomethylated
chr1	32986074	32986259	LTR41	ERVL	LTR	+	Hypomethylated
chr1	33212073	33212215	MIRb	MIR	SINE	-	Hypomethylated
chr1	33281957	33282145	L2a	L2	LINE	-	Hypomethylated
chr1	33459297	33459491	MIRc	MIR	SINE	+	Hypomethylated
chr1	33690620	33691008	L2a	L2	LINE	+	Hypomethylated
chr1	33815807	33815945	MIR	MIR	SINE	-	Hypomethylated
chr1	33896981	33897017	L2c	L2	LINE	-	Hypomethylated
chr1	34731714	34731911	MER5A	hAT-Charlie	DNA	-	Hypomethylated
chr1	35318306	35318400	Charlie8	hAT-Charlie	DNA	+	Hypomethylated
chr1	36106528	36106814	AluSp	Alu	SINE	+	Hypomethylated
chr1	36234484	36234842	MER96B	hAT	DNA	-	Hypomethylated
chr1	36396075	36396153	L2	L2	LINE	-	Hypomethylated
chr1	36397414	36397466	MIRc	MIR	SINE	+	Hypomethylated
chr1	36555011	36555066	Tigger5	TcMar-Tigger	DNA	+	Hypomethylated
chr1	36555069	36555141	MER47A	TcMar-Tigger	DNA	-	Hypomethylated
chr1	36555192	36555389	L2	L2	LINE	+	Hypomethylated
chr1	36689457	36689681	MIRc	MIR	SINE	-	Hypomethylated
chr1	36863057	36863203	MIRc	MIR	SINE	+	Hypomethylated
chr1	37116275	37116334	L2c	L2	LINE	-	Hypomethylated
chr1	37980570	37980980	L2	L2	LINE	+	Hypomethylated
chr1	38061868	38061939	L2a	L2	LINE	+	Hypomethylated
chr1	38155687	38155956	AluSx1	Alu	SINE	-	Hypomethylated
chr1	38273147	38273334	L2b	L2	LINE	+	Hypomethylated
chr1	38397027	38397127	MIR3	MIR	SINE	-	Hypomethylated
chr1	38455987	38456112	MIRc	MIR	SINE	+	Hypomethylated
chr1	39359737	39359810	Charlie9	hAT-Charlie	DNA	-	Hypomethylated
chr1	39404434	39404616	L2c	L2	LINE	+	Hypomethylated
chr1	39491614	39491902	AluJb	Alu	SINE	-	Hypomethylated
chr1	39492307	39492504	L2	L2	LINE	+	Hypomethylated
chr1	40041208	40041312	MIR	MIR	SINE	-	Hypomethylated
chr1	40042673	40042792	MER20B	hAT-Charlie	DNA	-	Hypomethylated
chr1	40348664	40348870	MIRb	MIR	SINE	+	Hypomethylated
chr1	40505009	40505222	MIRb	MIR	SINE	+	Hypomethylated
chr1	40563137	40563359	MIR	MIR	SINE	-	Hypomethylated
chr1	40609929	40610048	MIRb	MIR	SINE	-	Hypomethylated
chr1	40723074	40723295	Charlie2b	hAT-Charlie	DNA	-	Hypomethylated
chr1	41131714	41131812	MIRc	MIR	SINE	-	Hypomethylated
chr1	41315698	41315800	Tigger15a	TcMar-Tigger	DNA	+	Hypomethylated
chr1	41978284	41978367	MIRb	MIR	SINE	+	Hypomethylated
chr1	4226415	4226456	MER91A	hAT-Tip100	DNA	+	Hypomethylated
chr1	43123629	43123737	L2a	L2	LINE	-	Hypomethylated
chr1	43147205	43147283	MIRb	MIR	SINE	+	Hypomethylated
chr1	43283264	43283378	MIRc	MIR	SINE	+	Hypomethylated
chr1	43311760	43311822	MIR3	MIR	SINE	+	Hypomethylated
chr1	43424935	43425055	MIR	MIR	SINE	+	Hypomethylated
chr1	44115285	44115384	MER81	hAT-Blackjack	DNA	-	Hypomethylated
chr1	44116326	44116549	MIRb	MIR	SINE	-	Hypomethylated
chr1	45139322	45139523	MIRb	MIR	SINE	-	Hypomethylated
chr1	45240565	45241008	L2	L2	LINE	+	Hypomethylated
chr1	45285335	45285497	AluSx3	Alu	SINE	-	Hypomethylated
chr1	45451797	45451951	AluSx	Alu	SINE	-	Hypomethylated
chr1	45452456	45452550	L2b	L2	LINE	-	Hypomethylated
chr1	45768847	45769140	AluJb	Alu	SINE	-	Hypomethylated
chr1	45805240	45805366	L2c	L2	LINE	+	Hypomethylated
chr1	46016908	46017122	MIRb	MIR	SINE	+	Hypomethylated
chr1	46154285	46154407	L2a	L2	LINE	-	Hypomethylated
chr1	46246103	46246163	L2b	L2	LINE	-	Hypomethylated
chr1	46268994	46269080	L2c	L2	LINE	+	Hypomethylated
chr1	46645148	46645278	MIRb	MIR	SINE	-	Hypomethylated
chr1	46806084	46806286	L2b	L2	LINE	+	Hypomethylated
chr1	47641276	47641458	MIR	MIR	SINE	-	Hypomethylated
chr1	47779064	47779265	L2c	L2	LINE	+	Hypomethylated
chr1	47798989	47799340	L2a	L2	LINE	+	Hypomethylated
chr1	47902157	47902309	MIR	MIR	SINE	-	Hypomethylated
chr1	47961350	47961411	L2a	L2	LINE	-	Hypomethylated
chr1	48998137	48998372	L3	CR1	LINE	-	Hypomethylated
chr1	49177471	49177609	L2	L2	LINE	+	Hypomethylated
chr1	51657948	51658167	MER20	hAT-Charlie	DNA	+	Hypomethylated
chr1	52343540	52343673	L3	CR1	LINE	-	Hypomethylated
chr1	52830862	52831261	L2b	L2	LINE	-	Hypomethylated
chr1	52869772	52869828	L2a	L2	LINE	+	Hypomethylated
chr1	53163543	53163671	L2a	L2	LINE	+	Hypomethylated
chr1	53387540	53387667	MIRb	MIR	SINE	+	Hypomethylated
chr1	54302963	54303257	AluSz	Alu	SINE	+	Hypomethylated
chr1	54665463	54665609	MIRb	MIR	SINE	-	Hypomethylated
chr1	54666273	54666428	MIRb	MIR	SINE	+	Hypomethylated
chr1	55181865	55182056	MIRb	MIR	SINE	+	Hypomethylated
chr1	55229509	55229712	MIRc	MIR	SINE	-	Hypomethylated
chr1	55229733	55229899	MIR3	MIR	SINE	+	Hypomethylated
chr1	55353363	55353470	MIRb	MIR	SINE	-	Hypomethylated
chr1	55416489	55416671	MamRep564	Unknown	Unknown	-	Hypomethylated
chr1	59165232	59165332	MIRb	MIR	SINE	-	Hypomethylated
chr1	59631232	59631423	MIRb	MIR	SINE	+	Hypomethylated
chr1	60392644	60392724	L2a	L2	LINE	+	Hypomethylated
chr1	61523296	61523586	AluSq2	Alu	SINE	-	Hypomethylated
chr1	62190285	62190330	L2b	L2	LINE	+	Hypomethylated
chr1	62191211	62191345	MIRb	MIR	SINE	-	Hypomethylated
chr1	6304775	6304827	FLAM_A	Alu	SINE	+	Hypomethylated
chr1	63154654	63154805	MIRb	MIR	SINE	-	Hypomethylated
chr1	63796465	63796541	L2a	L2	LINE	+	Hypomethylated
chr1	63796821	63796993	L3	CR1	LINE	-	Hypomethylated
chr1	63988268	63988415	MIR3	MIR	SINE	-	Hypomethylated
chr1	64239328	64239399	MIR3	MIR	SINE	-	Hypomethylated
chr1	64239375	64239460	MIR3	MIR	SINE	+	Hypomethylated
chr1	65612967	65613017	MIRb	MIR	SINE	+	Hypomethylated
chr1	6685856	6685967	L2a	L2	LINE	+	Hypomethylated
chr1	67391391	67391474	MIR3	MIR	SINE	+	Hypomethylated
chr1	67615170	67615281	L2c	L2	LINE	+	Hypomethylated
chr1	68226245	68226311	MIR3	MIR	SINE	-	Hypomethylated
chr1	70671912	70672097	MIRb	MIR	SINE	+	Hypomethylated
chr1	70820750	70820876	L2b	L2	LINE	-	Hypomethylated
chr1	75155784	75156047	L2c	L2	LINE	-	Hypomethylated
chr1	76251580	76251655	AluJb	Alu	SINE	-	Hypomethylated
chr1	78149558	78149900	L2a	L2	LINE	+	Hypomethylated
chr1	78445562	78445866	AluSc8	Alu	SINE	-	Hypomethylated
chr1	8021188	8021268	L2a	L2	LINE	-	Hypomethylated
chr1	84945673	84945776	MIRc	MIR	SINE	-	Hypomethylated
chr1	85039630	85039783	MIRb	MIR	SINE	+	Hypomethylated
chr1	85463703	85463789	L2b	L2	LINE	-	Hypomethylated
chr1	85529186	85529321	MER5A	hAT-Charlie	DNA	+	Hypomethylated
chr1	86043204	86043361	MER5A	hAT-Charlie	DNA	+	Hypomethylated
chr1	86606686	86607023	HAL1	L1	LINE	+	Hypomethylated
chr1	87169791	87169870	L2b	L2	LINE	+	Hypomethylated
chr1	893930	894175	L2a	L2	LINE	+	Hypomethylated
chr1	92350569	92350686	MIR	MIR	SINE	-	Hypomethylated
chr1	93298545	93298813	MER5C	hAT-Charlie	DNA	+	Hypomethylated
chr1	93425994	93426158	MamSINE1	tRNA	SINE	-	Hypomethylated
chr1	93545763	93545900	MIRc	MIR	SINE	-	Hypomethylated
chr1	93646591	93646731	FLAM_C	Alu	SINE	+	Hypomethylated
chr1	93915108	93915281	L3	CR1	LINE	-	Hypomethylated
chr1	94702465	94702672	MIR	MIR	SINE	+	Hypomethylated
chr1	94947009	94947562	MLT1L	ERVL-MaLR	LTR	-	Hypomethylated
chr1	95235336	95235596	Tigger16b	TcMar-Tigger	DNA	-	Hypomethylated
chr1	95320260	95320431	MER20	hAT-Charlie	DNA	+	Hypomethylated
chr1	95699166	95699237	L2a	L2	LINE	+	Hypomethylated
chr1	96016247	96016592	MLT1I	ERVL-MaLR	LTR	-	Hypomethylated
chr1	97188672	97188784	MIR3	MIR	SINE	-	Hypomethylated
chr10	100069308	100069452	MIR3	MIR	SINE	+	Hypomethylated
chr10	101191213	101191361	L2c	L2	LINE	+	Hypomethylated
chr10	101280540	101280685	MIRc	MIR	SINE	+	Hypomethylated
chr10	102105810	102106062	MIR	MIR	SINE	+	Hypomethylated
chr10	102440458	102440597	MIRb	MIR	SINE	+	Hypomethylated
chr10	102819996	102820161	L2b	L2	LINE	-	Hypomethylated
chr10	102921267	102921545	L2c	L2	LINE	-	Hypomethylated
chr10	103575747	103576049	AluSx3	Alu	SINE	+	Hypomethylated
chr10	103912827	103913070	MIRb	MIR	SINE	+	Hypomethylated
chr10	104179688	104179888	MIRc	MIR	SINE	+	Hypomethylated
chr10	104221561	104221685	MER5B	hAT-Charlie	DNA	-	Hypomethylated
chr10	104261397	104261598	MIRc	MIR	SINE	+	Hypomethylated
chr10	104405305	104405442	UCON4	Unknown	Unknown	+	Hypomethylated
chr10	104474797	104475105	AluJb	Alu	SINE	-	Hypomethylated
chr10	104614418	104614616	AluSp	Alu	SINE	+	Hypomethylated
chr10	106438706	106438881	Plat_L3	CR1	LINE	+	Hypomethylated
chr10	107042312	107042368	L2a	L2	LINE	+	Hypomethylated
chr10	108939662	108939972	AluJo	Alu	SINE	-	Hypomethylated
chr10	1095601	1095892	AluSp	Alu	SINE	-	Hypomethylated
chr10	1101758	1102046	AluSg	Alu	SINE	-	Hypomethylated
chr10	112065052	112065163	AluJo	Alu	SINE	-	Hypomethylated
chr10	112257016	112257160	L1MC5	L1	LINE	-	Hypomethylated
chr10	114207395	114207531	MIRb	MIR	SINE	+	Hypomethylated
chr10	118264630	118264743	L2b	L2	LINE	-	Hypomethylated
chr10	118608275	118608522	L2b	L2	LINE	+	Hypomethylated
chr10	119447179	119447377	MIRb	MIR	SINE	-	Hypomethylated
chr10	120839274	120839404	MIR3	MIR	SINE	+	Hypomethylated
chr10	120937836	120938004	MIRb	MIR	SINE	-	Hypomethylated
chr10	12111509	12111836	AluJb	Alu	SINE	-	Hypomethylated
chr10	12121247	12121383	L2	L2	LINE	-	Hypomethylated
chr10	121652706	121652793	L2c	L2	LINE	-	Hypomethylated
chr10	12236878	12237173	AluSx	Alu	SINE	+	Hypomethylated
chr10	12238675	12238932	L1MA8	L1	LINE	+	Hypomethylated
chr10	123074375	123074466	MIRb	MIR	SINE	-	Hypomethylated
chr10	124134959	124135037	MIRc	MIR	SINE	-	Hypomethylated
chr10	124834340	124834393	L2c	L2	LINE	+	Hypomethylated
chr10	124893374	124893548	MIRc	MIR	SINE	+	Hypomethylated
chr10	124897652	124897963	AluSg	Alu	SINE	-	Hypomethylated
chr10	124904779	124904852	L2b	L2	LINE	+	Hypomethylated
chr10	124905356	124905501	MIRb	MIR	SINE	+	Hypomethylated
chr10	125853350	125853680	AluSp	Alu	SINE	-	Hypomethylated
chr10	126139066	126139322	MIRc	MIR	SINE	-	Hypomethylated
chr10	127407525	127407618	MER5A	hAT-Charlie	DNA	+	Hypomethylated
chr10	127408675	127408709	L2b	L2	LINE	-	Hypomethylated
chr10	127511190	127511326	AluSx	Alu	SINE	-	Hypomethylated
chr10	128593460	128593530	L2b	L2	LINE	+	Hypomethylated
chr10	131907909	131908228	MLT1L-int	ERVL-MaLR	LTR	+	Hypomethylated
chr10	131908539	131908588	L2b	L2	LINE	+	Hypomethylated
chr10	13203990	13204041	L2a	L2	LINE	-	Hypomethylated
chr10	132545170	132545280	MER34A1	ERV1	LTR	+	Hypomethylated
chr10	13391617	13392063	L2	L2	LINE	-	Hypomethylated
chr10	134145002	134145128	LTR16E1	ERVL	LTR	-	Hypomethylated
chr10	134775694	134776163	MER66B	ERV1	LTR	+	Hypomethylated
chr10	135143224	135143352	MER53	hAT	DNA	+	Hypomethylated
chr10	135208150	135208241	MIRb	MIR	SINE	+	Hypomethylated
chr10	15002104	15002200	MIR3	MIR	SINE	-	Hypomethylated
chr10	16870123	16870277	MER5A	hAT-Charlie	DNA	-	Hypomethylated
chr10	17659758	17659912	FRAM	Alu	SINE	-	Hypomethylated
chr10	179990	180235	MER44A	TcMar-Tigger	DNA	-	Hypomethylated
chr10	18939755	18939800	L2c	L2	LINE	+	Hypomethylated
chr10	20347916	20348061	MER5A1	hAT-Charlie	DNA	+	Hypomethylated
chr10	26015006	26015274	MamRep1527	LTR	LTR	-	Hypomethylated
chr10	27443491	27443668	AluSx1	Alu	SINE	-	Hypomethylated
chr10	27444810	27444911	MIR3	MIR	SINE	-	Hypomethylated
chr10	27792676	27792908	MIRc	MIR	SINE	-	Hypomethylated
chr10	29700447	29700521	MADE2	TcMar-Mariner	DNA	-	Hypomethylated
chr10	30287508	30287607	L2a	L2	LINE	-	Hypomethylated
chr10	32048160	32048249	Eulor8	TcMar?	DNA	+	Hypomethylated
chr10	35624856	35625039	AluJr	Alu	SINE	+	Hypomethylated
chr10	43278641	43278732	MIR3	MIR	SINE	-	Hypomethylated
chr10	43278899	43278971	L2a	L2	LINE	+	Hypomethylated
chr10	43902155	43902257	AluJo	Alu	SINE	-	Hypomethylated
chr10	43903384	43903631	AluJb	Alu	SINE	-	Hypomethylated
chr10	43957595	43957692	AluSx	Alu	SINE	-	Hypomethylated
chr10	44167162	44167346	MER91B	hAT-Tip100	DNA	+	Hypomethylated
chr10	45496808	45496919	MIR	MIR	SINE	-	Hypomethylated
chr10	45730631	45730802	MER5B	hAT-Charlie	DNA	-	Hypomethylated
chr10	46089732	46089870	MIR3	MIR	SINE	-	Hypomethylated
chr10	46951222	46951319	L1ME3B	L1	LINE	+	Hypomethylated
chr10	46951323	46951472	LTR41B	ERVL	LTR	+	Hypomethylated
chr10	46951508	46951654	LTR41B	ERVL	LTR	+	Hypomethylated
chr10	46971086	46971211	MIR	MIR	SINE	+	Hypomethylated
chr10	4891754	4891941	L1MA6	L1	LINE	+	Hypomethylated
chr10	49743163	49743270	MIRb	MIR	SINE	-	Hypomethylated
chr10	52385216	52385365	MER5A	hAT-Charlie	DNA	+	Hypomethylated
chr10	52500105	52500194	MIR3	MIR	SINE	-	Hypomethylated
chr10	58121423	58121749	L1MEc	L1	LINE	+	Hypomethylated
chr10	60144585	60144715	MER5A	hAT-Charlie	DNA	+	Hypomethylated
chr10	6131877	6132037	L2b	L2	LINE	-	Hypomethylated
chr10	69645695	69645998	AluSc	Alu	SINE	-	Hypomethylated
chr10	70715348	70715478	L2c	L2	LINE	+	Hypomethylated
chr10	70997518	70997670	MIRc	MIR	SINE	+	Hypomethylated
chr10	71328588	71328673	MIR3	MIR	SINE	-	Hypomethylated
chr10	71333515	71333665	MIR3	MIR	SINE	-	Hypomethylated
chr10	71334091	71334350	AluJo	Alu	SINE	-	Hypomethylated
chr10	71929702	71929913	MIRc	MIR	SINE	+	Hypomethylated
chr10	71993678	71993794	MIR	MIR	SINE	+	Hypomethylated
chr10	72200742	72200894	MIRb	MIR	SINE	-	Hypomethylated
chr10	72648489	72648567	MIR	MIR	SINE	+	Hypomethylated
chr10	74057272	74057414	MIRb	MIR	SINE	+	Hypomethylated
chr10	74114902	74114954	MIR3	MIR	SINE	-	Hypomethylated
chr10	74927427	74927592	MIR3	MIR	SINE	-	Hypomethylated
chr10	75542348	75542516	MIRc	MIR	SINE	+	Hypomethylated
chr10	75758236	75758463	MIRb	MIR	SINE	+	Hypomethylated
chr10	75909689	75909785	L2	L2	LINE	+	Hypomethylated
chr10	77054225	77054395	MamRep4096	hAT?	DNA	-	Hypomethylated
chr10	7830731	7830787	L2b	L2	LINE	-	Hypomethylated
chr10	7859887	7859984	MER96B	hAT	DNA	+	Hypomethylated
chr10	84425450	84425626	L2	L2	LINE	+	Hypomethylated
chr10	88149137	88149252	L2a	L2	LINE	+	Hypomethylated
chr10	88282345	88282437	L1MC5	L1	LINE	+	Hypomethylated
chr10	88448500	88448622	Charlie22a	hAT-Charlie	DNA	-	Hypomethylated
chr10	88517474	88517602	MIR	MIR	SINE	-	Hypomethylated
chr10	88963169	88963275	L1ME3B	L1	LINE	+	Hypomethylated
chr10	89265511	89265608	L2a	L2	LINE	-	Hypomethylated
chr10	90967299	90967452	L1ME2	L1	LINE	-	Hypomethylated
chr10	91174023	91174106	AluJr	Alu	SINE	+	Hypomethylated
chr10	91461642	91461842	MIR	MIR	SINE	+	Hypomethylated
chr10	92632015	92632128	MIR3	MIR	SINE	-	Hypomethylated
chr10	94332940	94333105	MIR3	MIR	SINE	+	Hypomethylated
chr10	94832590	94832765	MIRc	MIR	SINE	-	Hypomethylated
chr10	94833128	94833198	MIR3	MIR	SINE	+	Hypomethylated
chr10	95256604	95256737	MIRc	MIR	SINE	-	Hypomethylated
chr10	96942671	96943135	MER101-int	ERV1	LTR	+	Hypomethylated
chr10	98956425	98956544	MIR3	MIR	SINE	-	Hypomethylated
chr10	99051770	99051920	MIRb	MIR	SINE	-	Hypomethylated
chr10	99160545	99160737	MIR3	MIR	SINE	+	Hypomethylated
chr10	99185436	99185568	MIRc	MIR	SINE	-	Hypomethylated
chr10	99186508	99186814	AluSq2	Alu	SINE	+	Hypomethylated
chr10	99205109	99205182	L2b	L2	LINE	-	Hypomethylated
chr10	99206275	99206430	MIR3	MIR	SINE	-	Hypomethylated
chr10	99257654	99257807	MIRc	MIR	SINE	+	Hypomethylated
chr10	99895025	99895246	MIRc	MIR	SINE	+	Hypomethylated
chr11	102979696	102979914	MIRb	MIR	SINE	-	Hypomethylated
chr11	104245352	104245475	L1ME3B	L1	LINE	+	Hypomethylated
chr11	107460813	107460980	MIR	MIR	SINE	-	Hypomethylated
chr11	107730029	107730334	AluSx1	Alu	SINE	+	Hypomethylated
chr11	108094260	108094316	MIR	MIR	SINE	+	Hypomethylated
chr11	10879834	10879959	MER5A	hAT-Charlie	DNA	-	Hypomethylated
chr11	10955835	10955926	MamRep1879	hAT?	DNA	+	Hypomethylated
chr11	11043929	11044121	MamRep564	Unknown	Unknown	+	Hypomethylated
chr11	110584076	110584136	AmnSINE1	Deu	SINE	+	Hypomethylated
chr11	111956925	111957088	MIRc	MIR	SINE	-	Hypomethylated
chr11	116644035	116644117	MIR	MIR	SINE	+	Hypomethylated
chr11	117015750	117015870	MIR3	MIR	SINE	-	Hypomethylated
chr11	117187189	117187468	L2b	L2	LINE	-	Hypomethylated
chr11	117199301	117199350	L2c	L2	LINE	+	Hypomethylated
chr11	118271554	118271833	AluSx1	Alu	SINE	+	Hypomethylated
chr11	118401083	118401235	MIRb	MIR	SINE	+	Hypomethylated
chr11	118442857	118442929	MIRc	MIR	SINE	+	Hypomethylated
chr11	118663467	118663541	MER89	ERV1	LTR	+	Hypomethylated
chr11	118663519	118663868	MER89	ERV1	LTR	+	Hypomethylated
chr11	118868370	118868581	MIR	MIR	SINE	+	Hypomethylated
chr11	118938882	118939051	MIRb	MIR	SINE	+	Hypomethylated
chr11	119194342	119194416	L2	L2	LINE	-	Hypomethylated
chr11	119471656	119471780	MIRc	MIR	SINE	+	Hypomethylated
chr11	119600299	119600439	MIR3	MIR	SINE	-	Hypomethylated
chr11	120195646	120195735	L2b	L2	LINE	+	Hypomethylated
chr11	124493250	124493410	MIR	MIR	SINE	+	Hypomethylated
chr11	124713508	124713640	MIRb	MIR	SINE	+	Hypomethylated
chr11	125329604	125329710	MIRb	MIR	SINE	+	Hypomethylated
chr11	127713874	127713960	MER5A1	hAT-Charlie	DNA	-	Hypomethylated
chr11	127901078	127901122	MLT2A1	ERVL	LTR	-	Hypomethylated
chr11	130793224	130793415	L2c	L2	LINE	-	Hypomethylated
chr11	13365831	13365973	MER91B	hAT-Tip100	DNA	-	Hypomethylated
chr11	133907426	133907540	MIR3	MIR	SINE	-	Hypomethylated
chr11	14542391	14542434	MADE1	TcMar-Mariner	DNA	-	Hypomethylated
chr11	14996206	14996283	Charlie4z	hAT-Charlie	DNA	+	Hypomethylated
chr11	14996615	14996721	L2a	L2	LINE	+	Hypomethylated
chr11	17036449	17036578	MIRb	MIR	SINE	+	Hypomethylated
chr11	17374393	17374509	L1M5	L1	LINE	+	Hypomethylated
chr11	18034925	18035070	MIRc	MIR	SINE	-	Hypomethylated
chr11	18035426	18035690	LTR88a	Gypsy?	LTR	-	Hypomethylated
chr11	18127140	18127293	Arthur1	hAT-Tip100	DNA	+	Hypomethylated
chr11	18265362	18265612	LTR41	ERVL	LTR	+	Hypomethylated
chr11	18343367	18343483	L2b	L2	LINE	-	Hypomethylated
chr11	18416845	18416961	MIR3	MIR	SINE	-	Hypomethylated
chr11	18814191	18814252	MIRc	MIR	SINE	-	Hypomethylated
chr11	20264587	20264821	L1ME2	L1	LINE	-	Hypomethylated
chr11	208145	208419	L2b	L2	LINE	+	Hypomethylated
chr11	23561446	23561973	L1PB4	L1	LINE	-	Hypomethylated
chr11	236640	236796	MIRb	MIR	SINE	-	Hypomethylated
chr11	2422497	2422634	MIR3	MIR	SINE	+	Hypomethylated
chr11	26177729	26178016	L1MC4	L1	LINE	+	Hypomethylated
chr11	27049309	27049474	MLT1I	ERVL-MaLR	LTR	+	Hypomethylated
chr11	27528613	27528764	MIR3	MIR	SINE	+	Hypomethylated
chr11	28129032	28129149	MIRc	MIR	SINE	-	Hypomethylated
chr11	288357	288617	MER41G	ERV1	LTR	+	Hypomethylated
chr11	288667	288794	MER41G	ERV1	LTR	+	Hypomethylated
chr11	2951834	2951932	MER45A	hAT-Tip100	DNA	-	Hypomethylated
chr11	33756961	33757079	AluSp	Alu	SINE	-	Hypomethylated
chr11	3399553	3399969	MER57E3	ERV1	LTR	+	Hypomethylated
chr11	34380182	34380336	Charlie4z	hAT-Charlie	DNA	+	Hypomethylated
chr11	34937096	34937178	L2c	L2	LINE	+	Hypomethylated
chr11	35942933	35943261	MLT1E1A	ERVL-MaLR	LTR	-	Hypomethylated
chr11	36310754	36310858	MIR3	MIR	SINE	-	Hypomethylated
chr11	36910481	36910638	MIRb	MIR	SINE	+	Hypomethylated
chr11	3863019	3863129	L2b	L2	LINE	-	Hypomethylated
chr11	39569128	39569428	THE1D-int	ERVL-MaLR	LTR	+	Hypomethylated
chr11	40346783	40346900	LTR82A	ERVL	LTR	+	Hypomethylated
chr11	4116509	4116669	MIRb	MIR	SINE	-	Hypomethylated
chr11	43334260	43334350	L2c	L2	LINE	-	Hypomethylated
chr11	44332929	44333066	MIRb	MIR	SINE	-	Hypomethylated
chr11	44333780	44334054	L2b	L2	LINE	+	Hypomethylated
chr11	44334122	44334440	AluY	Alu	SINE	+	Hypomethylated
chr11	44337378	44337586	MIR	MIR	SINE	-	Hypomethylated
chr11	44342576	44342688	L1MB5	L1	LINE	-	Hypomethylated
chr11	44608691	44608867	L2a	L2	LINE	-	Hypomethylated
chr11	447994	448057	MIR	MIR	SINE	+	Hypomethylated
chr11	44932938	44933069	MamRep564	Unknown	Unknown	+	Hypomethylated
chr11	45793207	45793305	MIR	MIR	SINE	+	Hypomethylated
chr11	45793400	45793572	L2a	L2	LINE	+	Hypomethylated
chr11	45869413	45869591	MIRc	MIR	SINE	-	Hypomethylated
chr11	45940146	45940247	MIR3	MIR	SINE	+	Hypomethylated
chr11	46260387	46260574	MIR	MIR	SINE	-	Hypomethylated
chr11	47601166	47601406	MIRb	MIR	SINE	-	Hypomethylated
chr11	47787616	47787884	AluJb	Alu	SINE	+	Hypomethylated
chr11	47789304	47789598	AluSg4	Alu	SINE	+	Hypomethylated
chr11	48174466	48174558	MLT1C	ERVL-MaLR	LTR	-	Hypomethylated
chr11	48284130	48284222	MIRb	MIR	SINE	-	Hypomethylated
chr11	50168282	50168433	L2c	L2	LINE	+	Hypomethylated
chr11	51550017	51550299	L1M4	L1	LINE	-	Hypomethylated
chr11	55216791	55217195	L1MA9	L1	LINE	-	Hypomethylated
chr11	56608661	56608775	MIR3	MIR	SINE	-	Hypomethylated
chr11	57225586	57225762	L2c	L2	LINE	-	Hypomethylated
chr11	57283522	57283755	MIRb	MIR	SINE	+	Hypomethylated
chr11	57297824	57297938	MIR3	MIR	SINE	-	Hypomethylated
chr11	57298590	57298776	MER5B	hAT-Charlie	DNA	+	Hypomethylated
chr11	57425484	57425719	MIRc	MIR	SINE	-	Hypomethylated
chr11	57480580	57480789	MIRc	MIR	SINE	-	Hypomethylated
chr11	57499122	57499580	MER34-int	ERV1	LTR	-	Hypomethylated
chr11	57516149	57516400	L2b	L2	LINE	+	Hypomethylated
chr11	575174	575280	MER91B	hAT-Tip100	DNA	-	Hypomethylated
chr11	575330	575449	L2	L2	LINE	+	Hypomethylated
chr11	577121	577251	MIRb	MIR	SINE	-	Hypomethylated
chr11	58345358	58345579	L2b	L2	LINE	-	Hypomethylated
chr11	58940387	58940611	MamRep1879	hAT?	DNA	-	Hypomethylated
chr11	59304913	59305114	AluSx3	Alu	SINE	+	Hypomethylated
chr11	59317396	59317698	AluY	Alu	SINE	-	Hypomethylated
chr11	59333204	59333338	AluSz	Alu	SINE	-	Hypomethylated
chr11	59435619	59435729	MIR3	MIR	SINE	-	Hypomethylated
chr11	59577468	59577781	AluSx1	Alu	SINE	-	Hypomethylated
chr11	60033084	60033220	MIR3	MIR	SINE	-	Hypomethylated
chr11	60542822	60542938	L2a	L2	LINE	+	Hypomethylated
chr11	60673371	60673556	MIR3	MIR	SINE	-	Hypomethylated
chr11	60674278	60674344	MER5A	hAT-Charlie	DNA	-	Hypomethylated
chr11	60805979	60806040	Charlie2b	hAT-Charlie	DNA	-	Hypomethylated
chr11	61129038	61129218	MIR3	MIR	SINE	-	Hypomethylated
chr11	61130203	61130364	MIRb	MIR	SINE	+	Hypomethylated
chr11	61355744	61355881	MIRb	MIR	SINE	-	Hypomethylated
chr11	61559478	61559768	L2c	L2	LINE	-	Hypomethylated
chr11	61560552	61560714	MIRb	MIR	SINE	+	Hypomethylated
chr11	61715435	61715711	AluJb	Alu	SINE	+	Hypomethylated
chr11	61892193	61892406	MIR	MIR	SINE	+	Hypomethylated
chr11	62388621	62389203	L2a	L2	LINE	-	Hypomethylated
chr11	62558735	62559014	AluSc8	Alu	SINE	-	Hypomethylated
chr11	6256565	6256826	L2c	L2	LINE	-	Hypomethylated
chr11	62608374	62608508	AluY	Alu	SINE	+	Hypomethylated
chr11	62608508	62608813	AluSc	Alu	SINE	+	Hypomethylated
chr11	62608813	62608893	AluY	Alu	SINE	+	Hypomethylated
chr11	62609692	62609867	MIRb	MIR	SINE	+	Hypomethylated
chr11	62624023	62624138	MIR	MIR	SINE	-	Hypomethylated
chr11	63705792	63705921	L2c	L2	LINE	+	Hypomethylated
chr11	63993407	63993586	MIR3	MIR	SINE	-	Hypomethylated
chr11	64086067	64086380	AluSx	Alu	SINE	-	Hypomethylated
chr11	64216816	64216956	LTR78	ERV1	LTR	+	Hypomethylated
chr11	64217066	64217368	LTR16A1	ERVL	LTR	+	Hypomethylated
chr11	64901187	64901357	MIRc	MIR	SINE	-	Hypomethylated
chr11	64948587	64948713	MIR3	MIR	SINE	-	Hypomethylated
chr11	65121820	65121906	MIRb	MIR	SINE	-	Hypomethylated
chr11	65267056	65267487	L1M4c	L1	LINE	+	Hypomethylated
chr11	65382034	65382140	MIRb	MIR	SINE	+	Hypomethylated
chr11	65382140	65382445	AluSg	Alu	SINE	-	Hypomethylated
chr11	65473590	65474092	LTR13	ERVK	LTR	+	Hypomethylated
chr11	65729709	65729811	AluJo	Alu	SINE	+	Hypomethylated
chr11	65790169	65790262	MIRb	MIR	SINE	+	Hypomethylated
chr11	65820370	65820430	L2b	L2	LINE	+	Hypomethylated
chr11	66035712	66035804	MIRc	MIR	SINE	-	Hypomethylated
chr11	66055951	66056099	L2c	L2	LINE	-	Hypomethylated
chr11	66096043	66096169	L2a	L2	LINE	-	Hypomethylated
chr11	66112037	66112162	MIRc	MIR	SINE	+	Hypomethylated
chr11	66175817	66175923	MIR	MIR	SINE	+	Hypomethylated
chr11	6624163	6624527	L2b	L2	LINE	+	Hypomethylated
chr11	66278291	66278401	MIRc	MIR	SINE	-	Hypomethylated
chr11	66314073	66314204	MIRc	MIR	SINE	-	Hypomethylated
chr11	6634008	6634200	L2c	L2	LINE	-	Hypomethylated
chr11	66346495	66346697	MamGypLTR3	Gypsy	LTR	-	Hypomethylated
chr11	66725374	66725479	MIRb	MIR	SINE	+	Hypomethylated
chr11	67084422	67084574	AluSx	Alu	SINE	-	Hypomethylated
chr11	67084574	67084678	MIR3	MIR	SINE	-	Hypomethylated
chr11	67158825	67158930	L2b	L2	LINE	+	Hypomethylated
chr11	67275339	67275405	MIRc	MIR	SINE	-	Hypomethylated
chr11	67276434	67276618	MIR	MIR	SINE	+	Hypomethylated
chr11	67797624	67797800	MIR	MIR	SINE	+	Hypomethylated
chr11	67798524	67798703	MIRb	MIR	SINE	-	Hypomethylated
chr11	67976711	67976879	L2a	L2	LINE	-	Hypomethylated
chr11	68039900	68040031	MIRb	MIR	SINE	-	Hypomethylated
chr11	68079702	68079779	MIR3	MIR	SINE	+	Hypomethylated
chr11	68609540	68609649	MIR3	MIR	SINE	+	Hypomethylated
chr11	68816011	68816171	MER5A	hAT-Charlie	DNA	-	Hypomethylated
chr11	69217372	69217580	L3	CR1	LINE	+	Hypomethylated
chr11	69489429	69489469	MIR	MIR	SINE	-	Hypomethylated
chr11	69533168	69533296	MLT1B	ERVL-MaLR	LTR	-	Hypomethylated
chr11	70116051	70116213	MIRb	MIR	SINE	-	Hypomethylated
chr11	70243759	70244242	L2c	L2	LINE	+	Hypomethylated
chr11	71159835	71159950	L2a	L2	LINE	-	Hypomethylated
chr11	71160116	71160249	LTR16A	ERVL	LTR	-	Hypomethylated
chr11	71160282	71160612	L1MC4	L1	LINE	-	Hypomethylated
chr11	72182217	72182596	LTR16C	ERVL	LTR	+	Hypomethylated
chr11	72524796	72524957	L2c	L2	LINE	+	Hypomethylated
chr11	72854202	72854301	MIR3	MIR	SINE	-	Hypomethylated
chr11	7306398	7306770	THE1C	ERVL-MaLR	LTR	-	Hypomethylated
chr11	73499301	73499383	MIR3	MIR	SINE	+	Hypomethylated
chr11	73881317	73881406	L2c	L2	LINE	-	Hypomethylated
chr11	74204919	74205133	L2a	L2	LINE	-	Hypomethylated
chr11	74304130	74304279	MIRc	MIR	SINE	+	Hypomethylated
chr11	746778	746843	L1M5	L1	LINE	+	Hypomethylated
chr11	74700470	74700627	MIR3	MIR	SINE	+	Hypomethylated
chr11	74959937	74960032	L2a	L2	LINE	-	Hypomethylated
chr11	76091405	76091523	MIR3	MIR	SINE	-	Hypomethylated
chr11	76758620	76758973	MER41B	ERV1	LTR	-	Hypomethylated
chr11	77554319	77554590	L1M4b	L1	LINE	-	Hypomethylated
chr11	77705257	77705416	MIRc	MIR	SINE	+	Hypomethylated
chr11	77790170	77790339	MIRb	MIR	SINE	+	Hypomethylated
chr11	77850261	77850383	MIRb	MIR	SINE	-	Hypomethylated
chr11	77898927	77899035	MIRb	MIR	SINE	+	Hypomethylated
chr11	78284992	78285057	L2c	L2	LINE	-	Hypomethylated
chr11	78286228	78286382	L2c	L2	LINE	-	Hypomethylated
chr11	8041584	8041750	Charlie18a	hAT-Charlie	DNA	+	Hypomethylated
chr11	810511	810807	AluSx1	Alu	SINE	+	Hypomethylated
chr11	8190698	8191226	L2b	L2	LINE	+	Hypomethylated
chr11	82216515	82216601	L2a	L2	LINE	-	Hypomethylated
chr11	82611907	82612169	MIRb	MIR	SINE	-	Hypomethylated
chr11	82613341	82613823	L2c	L2	LINE	+	Hypomethylated
chr11	83547995	83548078	L1MDa	L1	LINE	-	Hypomethylated
chr11	841924	842047	AluJb	Alu	SINE	-	Hypomethylated
chr11	85339944	85340276	L2c	L2	LINE	+	Hypomethylated
chr11	85359327	85359482	MIRc	MIR	SINE	+	Hypomethylated
chr11	85565785	85565859	MIR3	MIR	SINE	-	Hypomethylated
chr11	86167446	86167621	MIR3	MIR	SINE	-	Hypomethylated
chr11	8710175	8710316	Charlie2a	hAT-Charlie	DNA	-	Hypomethylated
chr11	87908809	87909008	MIRc	MIR	SINE	-	Hypomethylated
chr11	91957441	91957616	MIRc	MIR	SINE	+	Hypomethylated
chr11	93063492	93063580	L2b	L2	LINE	-	Hypomethylated
chr11	93276730	93276987	L2b	L2	LINE	+	Hypomethylated
chr11	9335211	9335470	MIR	MIR	SINE	-	Hypomethylated
chr11	93473466	93473616	AluSz6	Alu	SINE	+	Hypomethylated
chr11	93517019	93517165	AluJb	Alu	SINE	-	Hypomethylated
chr11	93518363	93518555	L2	L2	LINE	-	Hypomethylated
chr11	93644328	93644560	L1MB4	L1	LINE	-	Hypomethylated
chr11	9366336	9366417	MER47A	TcMar-Tigger	DNA	-	Hypomethylated
chr11	94356570	94356692	MIR3	MIR	SINE	+	Hypomethylated
chr11	99201760	99201849	L1M5	L1	LINE	+	Hypomethylated
chr12	100593858	100594136	AluSx1	Alu	SINE	-	Hypomethylated
chr12	100594992	100595117	Charlie4z	hAT-Charlie	DNA	+	Hypomethylated
chr12	100595381	100595443	L1ME4a	L1	LINE	+	Hypomethylated
chr12	101111650	101111824	MIRb	MIR	SINE	+	Hypomethylated
chr12	101673257	101673558	AluSx1	Alu	SINE	+	Hypomethylated
chr12	102224120	102224250	FLAM_C	Alu	SINE	+	Hypomethylated
chr12	102514338	102514380	MIR3	MIR	SINE	+	Hypomethylated
chr12	10305595	10306966	L1PA16	L1	LINE	-	Hypomethylated
chr12	103350663	103350820	MIR3	MIR	SINE	-	Hypomethylated
chr12	104680321	104680493	MER5B	hAT-Charlie	DNA	+	Hypomethylated
chr12	104681339	104681498	MIRc	MIR	SINE	-	Hypomethylated
chr12	104681505	104681696	MIR	MIR	SINE	+	Hypomethylated
chr12	105629287	105629484	MIR	MIR	SINE	-	Hypomethylated
chr12	1058216	1058323	AluJb	Alu	SINE	-	Hypomethylated
chr12	106676287	106676372	MamRep1161	TcMar	DNA	-	Hypomethylated
chr12	107350431	107350546	MamRep1879	hAT?	DNA	-	Hypomethylated
chr12	10796585	10797123	L1MD2	L1	LINE	+	Hypomethylated
chr12	108080187	108080286	L2a	L2	LINE	-	Hypomethylated
chr12	108155462	108155508	L2b	L2	LINE	-	Hypomethylated
chr12	108877250	108877756	MLT1H2	ERVL-MaLR	LTR	-	Hypomethylated
chr12	108900097	108900192	MLT1C	ERVL-MaLR	LTR	-	Hypomethylated
chr12	108954274	108954474	MIRb	MIR	SINE	+	Hypomethylated
chr12	108955686	108955840	L2a	L2	LINE	+	Hypomethylated
chr12	108955843	108955966	MIRb	MIR	SINE	-	Hypomethylated
chr12	108955935	108956062	MIR	MIR	SINE	+	Hypomethylated
chr12	108956831	108956990	MIR3	MIR	SINE	+	Hypomethylated
chr12	109431136	109431189	L1MB3	L1	LINE	+	Hypomethylated
chr12	110011828	110011953	MIR	MIR	SINE	+	Hypomethylated
chr12	110011956	110012141	L1M5	L1	LINE	+	Hypomethylated
chr12	110151184	110151288	MIRb	MIR	SINE	+	Hypomethylated
chr12	110338957	110339072	MIRb	MIR	SINE	+	Hypomethylated
chr12	110437728	110437958	MIR	MIR	SINE	-	Hypomethylated
chr12	110438001	110438122	MIR3	MIR	SINE	+	Hypomethylated
chr12	111179499	111179715	MIR	MIR	SINE	+	Hypomethylated
chr12	111179720	111179764	MIR	MIR	SINE	+	Hypomethylated
chr12	111967382	111967460	MamRep1161	TcMar	DNA	-	Hypomethylated
chr12	112124142	112124218	MIRc	MIR	SINE	-	Hypomethylated
chr12	112278877	112279301	L2a	L2	LINE	+	Hypomethylated
chr12	112279375	112279535	MIRb	MIR	SINE	+	Hypomethylated
chr12	112451975	112452291	MER1B	hAT-Charlie	DNA	+	Hypomethylated
chr12	112545962	112546053	MIR3	MIR	SINE	+	Hypomethylated
chr12	112563801	112563967	MIRb	MIR	SINE	+	Hypomethylated
chr12	112856089	112856347	AluJb	Alu	SINE	-	Hypomethylated
chr12	112856347	112856452	MIR	MIR	SINE	-	Hypomethylated
chr12	11323562	11323657	MIRb	MIR	SINE	+	Hypomethylated
chr12	113590728	113590806	Charlie8	hAT-Charlie	DNA	-	Hypomethylated
chr12	113772563	113772628	L2b	L2	LINE	-	Hypomethylated
chr12	114048861	114049101	ORSL-2b	hAT-Tip100	DNA	+	Hypomethylated
chr12	114918319	114918368	Charlie4z	hAT-Charlie	DNA	-	Hypomethylated
chr12	117175416	117175566	HAL1-3A_ME	L1	LINE	+	Hypomethylated
chr12	117256794	117256882	MIRc	MIR	SINE	+	Hypomethylated
chr12	117318417	117318522	MamRep1879	hAT?	DNA	+	Hypomethylated
chr12	117348340	117348555	L2a	L2	LINE	+	Hypomethylated
chr12	117536849	117536968	MIRc	MIR	SINE	-	Hypomethylated
chr12	117627426	117627650	MIRb	MIR	SINE	-	Hypomethylated
chr12	117804813	117804922	Charlie4z	hAT-Charlie	DNA	+	Hypomethylated
chr12	118498309	118498451	MIR	MIR	SINE	-	Hypomethylated
chr12	118815099	118815312	MIRc	MIR	SINE	+	Hypomethylated
chr12	119288195	119288264	Charlie23a	hAT-Charlie	DNA	-	Hypomethylated
chr12	119882418	119882500	MamGypLTR3	Gypsy	LTR	-	Hypomethylated
chr12	120031091	120031203	MER102c	hAT-Charlie	DNA	-	Hypomethylated
chr12	120105322	120105370	MER5A	hAT-Charlie	DNA	+	Hypomethylated
chr12	120314671	120314735	MIR	MIR	SINE	-	Hypomethylated
chr12	120631906	120632074	MIRb	MIR	SINE	-	Hypomethylated
chr12	120637985	120638276	AluSc	Alu	SINE	+	Hypomethylated
chr12	120638280	120638472	MIRb	MIR	SINE	+	Hypomethylated
chr12	120639651	120639960	AluSx	Alu	SINE	+	Hypomethylated
chr12	120730123	120730411	AluSg4	Alu	SINE	+	Hypomethylated
chr12	120730544	120730619	AluYc	Alu	SINE	+	Hypomethylated
chr12	120875329	120875565	L2a	L2	LINE	-	Hypomethylated
chr12	120883694	120883819	MIRb	MIR	SINE	+	Hypomethylated
chr12	120933311	120933363	MER45B	hAT-Tip100	DNA	-	Hypomethylated
chr12	120967338	120967495	MER5A	hAT-Charlie	DNA	-	Hypomethylated
chr12	120972929	120973128	MIR	MIR	SINE	-	Hypomethylated
chr12	121123937	121124058	MIR3	MIR	SINE	+	Hypomethylated
chr12	121163421	121163463	L3	CR1	LINE	+	Hypomethylated
chr12	121648300	121648597	AluJr	Alu	SINE	+	Hypomethylated
chr12	121789728	121789787	MIRb	MIR	SINE	+	Hypomethylated
chr12	121789816	121789911	L2b	L2	LINE	+	Hypomethylated
chr12	121790545	121790699	FAM	Alu	SINE	-	Hypomethylated
chr12	121838990	121839279	L2c	L2	LINE	-	Hypomethylated
chr12	122062764	122062882	L2a	L2	LINE	-	Hypomethylated
chr12	122327291	122327422	AluJr	Alu	SINE	-	Hypomethylated
chr12	122751247	122751371	FLAM_C	Alu	SINE	+	Hypomethylated
chr12	123012111	123012706	L2a	L2	LINE	+	Hypomethylated
chr12	124068271	124068580	AluSx3	Alu	SINE	+	Hypomethylated
chr12	124068580	124068757	AluSx	Alu	SINE	+	Hypomethylated
chr12	124087031	124087174	MIR	MIR	SINE	+	Hypomethylated
chr12	124118554	124118699	L2a	L2	LINE	-	Hypomethylated
chr12	124196308	124196593	AluSx	Alu	SINE	+	Hypomethylated
chr12	124197510	124197831	L2a	L2	LINE	-	Hypomethylated
chr12	125256335	125256464	Charlie4z	hAT-Charlie	DNA	-	Hypomethylated
chr12	125423723	125423885	MIRb	MIR	SINE	+	Hypomethylated
chr12	125425279	125425497	L2a	L2	LINE	-	Hypomethylated
chr12	129640565	129640603	MSTB2	ERVL-MaLR	LTR	-	Hypomethylated
chr12	130369855	130369899	MER5B	hAT-Charlie	DNA	-	Hypomethylated
chr12	130563557	130563736	MLT1J	ERVL-MaLR	LTR	-	Hypomethylated
chr12	131323082	131323201	L2b	L2	LINE	-	Hypomethylated
chr12	13197820	13197997	MIRc	MIR	SINE	-	Hypomethylated
chr12	132413247	132413336	AluJb	Alu	SINE	+	Hypomethylated
chr12	132568401	132568601	L2b	L2	LINE	+	Hypomethylated
chr12	133286628	133286754	L1M2	L1	LINE	+	Hypomethylated
chr12	133337633	133337945	L2	L2	LINE	+	Hypomethylated
chr12	133338995	133339100	AluJb	Alu	SINE	+	Hypomethylated
chr12	13769802	13769969	L2b	L2	LINE	-	Hypomethylated
chr12	13799629	13799761	FLAM_C	Alu	SINE	-	Hypomethylated
chr12	14751641	14751945	AluSx	Alu	SINE	-	Hypomethylated
chr12	16365341	16365537	L3	CR1	LINE	+	Hypomethylated
chr12	18082935	18083244	L1MC1	L1	LINE	-	Hypomethylated
chr12	26291388	26291589	MER3	hAT-Charlie	DNA	+	Hypomethylated
chr12	27092037	27092162	L2c	L2	LINE	+	Hypomethylated
chr12	27864315	27864490	L2c	L2	LINE	-	Hypomethylated
chr12	27864502	27864752	L2b	L2	LINE	+	Hypomethylated
chr12	2986903	2987064	L2b	L2	LINE	-	Hypomethylated
chr12	3067733	3067846	L2c	L2	LINE	+	Hypomethylated
chr12	31270350	31270498	HERVE-int	ERV1	LTR	+	Hypomethylated
chr12	32111977	32112150	MER5A	hAT-Charlie	DNA	+	Hypomethylated
chr12	32908991	32909118	MIR	MIR	SINE	+	Hypomethylated
chr12	33049004	33049120	Charlie4z	hAT-Charlie	DNA	-	Hypomethylated
chr12	3312306	3312477	L2a	L2	LINE	+	Hypomethylated
chr12	34216781	34217047	L2	L2	LINE	-	Hypomethylated
chr12	39126032	39126121	L4	RTE	LINE	+	Hypomethylated
chr12	3981982	3982112	AluSz6	Alu	SINE	+	Hypomethylated
chr12	4429513	4429894	MER31B	ERV1	LTR	-	Hypomethylated
chr12	45437128	45437195	MLT1H1	ERVL-MaLR	LTR	-	Hypomethylated
chr12	4648365	4648587	MIRc	MIR	SINE	-	Hypomethylated
chr12	4757552	4757773	L2a	L2	LINE	-	Hypomethylated
chr12	4757938	4758100	MIR3	MIR	SINE	+	Hypomethylated
chr12	4758735	4758884	MIRc	MIR	SINE	+	Hypomethylated
chr12	48166757	48166859	MER5A	hAT-Charlie	DNA	-	Hypomethylated
chr12	48173039	48173215	MIRb	MIR	SINE	+	Hypomethylated
chr12	48745247	48745466	MER33	hAT-Charlie	DNA	+	Hypomethylated
chr12	49110927	49111235	AluSx3	Alu	SINE	+	Hypomethylated
chr12	49245285	49245572	L2c	L2	LINE	-	Hypomethylated
chr12	49628606	49628898	AluSq	Alu	SINE	-	Hypomethylated
chr12	49682387	49682495	L2c	L2	LINE	-	Hypomethylated
chr12	49962368	49962785	L3	CR1	LINE	+	Hypomethylated
chr12	50237022	50237177	MIRb	MIR	SINE	-	Hypomethylated
chr12	50339285	50339706	LTR85c	Gypsy?	LTR	-	Hypomethylated
chr12	50478552	50478761	MIRc	MIR	SINE	+	Hypomethylated
chr12	511156	511228	MIR3	MIR	SINE	+	Hypomethylated
chr12	51157133	51157440	AluJo	Alu	SINE	+	Hypomethylated
chr12	51664624	51664806	MIRb	MIR	SINE	+	Hypomethylated
chr12	51925944	51926163	L2b	L2	LINE	+	Hypomethylated
chr12	52344984	52345142	L2	L2	LINE	-	Hypomethylated
chr12	52419144	52419564	L2a	L2	LINE	+	Hypomethylated
chr12	5332367	5332585	LTR16E2	ERVL	LTR	+	Hypomethylated
chr12	53399536	53399831	AluSq2	Alu	SINE	+	Hypomethylated
chr12	53473493	53473611	MIRb	MIR	SINE	-	Hypomethylated
chr12	53718441	53718589	L2b	L2	LINE	+	Hypomethylated
chr12	54121569	54121804	MIRc	MIR	SINE	-	Hypomethylated
chr12	56110427	56110604	MIR3	MIR	SINE	+	Hypomethylated
chr12	56754363	56754667	AluJb	Alu	SINE	-	Hypomethylated
chr12	57080158	57080460	AluSp	Alu	SINE	-	Hypomethylated
chr12	57145090	57145369	AluSx	Alu	SINE	-	Hypomethylated
chr12	57145850	57145917	MIRb	MIR	SINE	+	Hypomethylated
chr12	58482740	58482870	MER5A1	hAT-Charlie	DNA	-	Hypomethylated
chr12	62860006	62860111	L2a	L2	LINE	-	Hypomethylated
chr12	64495865	64495943	L1MC5	L1	LINE	-	Hypomethylated
chr12	65003053	65003162	MIRc	MIR	SINE	+	Hypomethylated
chr12	65220381	65220464	L3b	CR1	LINE	-	Hypomethylated
chr12	65259565	65259700	L1MC4a	L1	LINE	+	Hypomethylated
chr12	6580437	6580601	L2	L2	LINE	+	Hypomethylated
chr12	6602716	6602868	MIRb	MIR	SINE	-	Hypomethylated
chr12	67443048	67443127	MIRb	MIR	SINE	+	Hypomethylated
chr12	6810285	6810409	AluJo	Alu	SINE	-	Hypomethylated
chr12	70294584	70294640	MER91C	hAT-Tip100	DNA	-	Hypomethylated
chr12	70761352	70761491	Charlie4z	hAT-Charlie	DNA	+	Hypomethylated
chr12	7080426	7080737	AluSz	Alu	SINE	-	Hypomethylated
chr12	71242871	71243197	L3	CR1	LINE	+	Hypomethylated
chr12	75297301	75297624	LTR16A	ERVL	LTR	-	Hypomethylated
chr12	7791238	7791395	HUERS-P3-int	ERV1	LTR	+	Hypomethylated
chr12	78181771	78181921	MIR	MIR	SINE	+	Hypomethylated
chr12	8123826	8123904	L1ME3A	L1	LINE	-	Hypomethylated
chr12	8238600	8238677	MIRb	MIR	SINE	+	Hypomethylated
chr12	8396763	8397079	L2c	L2	LINE	-	Hypomethylated
chr12	85268168	85268355	MIR	MIR	SINE	-	Hypomethylated
chr12	85470629	85470788	MIR3	MIR	SINE	-	Hypomethylated
chr12	85862582	85862715	MamRep564	Unknown	Unknown	-	Hypomethylated
chr12	85862717	85863681	LTR5_Hs	ERVK	LTR	-	Hypomethylated
chr12	8761842	8762070	L1ME1	L1	LINE	-	Hypomethylated
chr12	8849639	8849835	MIRc	MIR	SINE	-	Hypomethylated
chr12	91488105	91488838	L2a	L2	LINE	-	Hypomethylated
chr12	9216875	9217325	MER52D	ERV1	LTR	+	Hypomethylated
chr12	92658235	92658615	L3	CR1	LINE	+	Hypomethylated
chr12	93834724	93834807	AluJr	Alu	SINE	+	Hypomethylated
chr12	93861793	93861969	MIRc	MIR	SINE	+	Hypomethylated
chr12	94905916	94906039	MLT1N2	ERVL-MaLR	LTR	+	Hypomethylated
chr12	96253192	96253755	L2c	L2	LINE	-	Hypomethylated
chr12	96336868	96336919	MIRb	MIR	SINE	+	Hypomethylated
chr12	9801426	9801569	LTR8	ERV1	LTR	-	Hypomethylated
chr12	98910576	98910888	AluSp	Alu	SINE	-	Hypomethylated
chr13	101253496	101253538	L2b	L2	LINE	+	Hypomethylated
chr13	103244574	103244863	LTR16B2	ERVL	LTR	-	Hypomethylated
chr13	103497763	103497976	AluJr	Alu	SINE	+	Hypomethylated
chr13	103498858	103499173	MER2	TcMar-Tigger	DNA	-	Hypomethylated
chr13	103499191	103499381	MIR	MIR	SINE	+	Hypomethylated
chr13	106523448	106523719	L3	CR1	LINE	-	Hypomethylated
chr13	113345496	113345795	AluSg	Alu	SINE	+	Hypomethylated
chr13	113596925	113597076	MER20B	hAT-Charlie	DNA	-	Hypomethylated
chr13	114992443	114992754	AluJb	Alu	SINE	+	Hypomethylated
chr13	115046464	115046733	AluSz	Alu	SINE	+	Hypomethylated
chr13	19670156	19670296	L2	L2	LINE	+	Hypomethylated
chr13	19896951	19897352	MSTB	ERVL-MaLR	LTR	-	Hypomethylated
chr13	19974658	19974922	AluJb	Alu	SINE	+	Hypomethylated
chr13	20208585	20208910	L2a	L2	LINE	+	Hypomethylated
chr13	20479998	20480113	AluJo	Alu	SINE	+	Hypomethylated
chr13	21099405	21099553	MIRb	MIR	SINE	+	Hypomethylated
chr13	21277076	21277197	L3	CR1	LINE	-	Hypomethylated
chr13	21347335	21347404	L1ME2	L1	LINE	-	Hypomethylated
chr13	21714098	21714269	L1ME3B	L1	LINE	-	Hypomethylated
chr13	22051218	22051474	LTR50	ERVL	LTR	-	Hypomethylated
chr13	23594610	23594823	MSTC	ERVL-MaLR	LTR	-	Hypomethylated
chr13	24553327	24553381	MSTD	ERVL-MaLR	LTR	+	Hypomethylated
chr13	24554257	24554346	AluYc	Alu	SINE	+	Hypomethylated
chr13	25569425	25569565	HUERS-P3-int	ERV1	LTR	+	Hypomethylated
chr13	25611500	25611764	MLT1A0	ERVL-MaLR	LTR	-	Hypomethylated
chr13	27824743	27825217	L1ME3B	L1	LINE	-	Hypomethylated
chr13	28443297	28443418	L2c	L2	LINE	+	Hypomethylated
chr13	28554200	28554367	AluSx	Alu	SINE	-	Hypomethylated
chr13	28714108	28714355	AluSz6	Alu	SINE	-	Hypomethylated
chr13	29232505	29232668	MIR	MIR	SINE	+	Hypomethylated
chr13	29232732	29232840	L2a	L2	LINE	+	Hypomethylated
chr13	29232848	29233037	MIRc	MIR	SINE	+	Hypomethylated
chr13	31460116	31460397	MER4B	ERV1	LTR	+	Hypomethylated
chr13	32890274	32890428	MER3	hAT-Charlie	DNA	-	Hypomethylated
chr13	34392498	34392898	L2a	L2	LINE	-	Hypomethylated
chr13	37573626	37573702	MER53	hAT	DNA	+	Hypomethylated
chr13	37574200	37574500	AluY	Alu	SINE	+	Hypomethylated
chr13	37575264	37575543	AluSx1	Alu	SINE	+	Hypomethylated
chr13	38923094	38923217	L2b	L2	LINE	+	Hypomethylated
chr13	39611003	39611133	MIRb	MIR	SINE	-	Hypomethylated
chr13	39836947	39837333	LTR79	ERVL	LTR	-	Hypomethylated
chr13	40346472	40346586	L2b	L2	LINE	-	Hypomethylated
chr13	41344922	41345028	MIR3	MIR	SINE	+	Hypomethylated
chr13	41345650	41345715	Charlie4z	hAT-Charlie	DNA	+	Hypomethylated
chr13	41707211	41707300	MIRb	MIR	SINE	+	Hypomethylated
chr13	42133922	42134287	MLT1A0	ERVL-MaLR	LTR	-	Hypomethylated
chr13	42614000	42614083	L2b	L2	LINE	-	Hypomethylated
chr13	44716519	44716621	MIRc	MIR	SINE	-	Hypomethylated
chr13	44716700	44716774	MIRb	MIR	SINE	+	Hypomethylated
chr13	45492295	45492386	L2b	L2	LINE	+	Hypomethylated
chr13	48348194	48348496	MamGypLTR3	Gypsy	LTR	+	Hypomethylated
chr13	48575741	48575820	L2a	L2	LINE	-	Hypomethylated
chr13	49484270	49484387	L2c	L2	LINE	+	Hypomethylated
chr13	50019233	50019416	MIR	MIR	SINE	+	Hypomethylated
chr13	50069604	50069932	AluSg	Alu	SINE	-	Hypomethylated
chr13	50264752	50264941	MIRb	MIR	SINE	+	Hypomethylated
chr13	50367383	50367605	L2a	L2	LINE	+	Hypomethylated
chr13	50656621	50656844	MIRb	MIR	SINE	-	Hypomethylated
chr13	50657156	50657374	MIRb	MIR	SINE	-	Hypomethylated
chr13	52702039	52702641	MER20B	hAT-Charlie	DNA	+	Hypomethylated
chr13	52733156	52733373	LTR26E	ERV1	LTR	+	Hypomethylated
chr13	53191944	53192056	MIR3	MIR	SINE	-	Hypomethylated
chr13	53542504	53542698	L1PB2	L1	LINE	+	Hypomethylated
chr13	70006040	70006465	MER67D	ERV1	LTR	+	Hypomethylated
chr13	70431338	70431641	L2c	L2	LINE	+	Hypomethylated
chr13	73355569	73355688	MIRc	MIR	SINE	+	Hypomethylated
chr13	77903065	77903165	L2b	L2	LINE	+	Hypomethylated
chr13	96032739	96033176	MER66C	ERV1	LTR	-	Hypomethylated
chr13	96056429	96056527	AluJo	Alu	SINE	-	Hypomethylated
chr13	99829019	99829184	MIR	MIR	SINE	+	Hypomethylated
chr13	99851936	99852266	L1MA6	L1	LINE	-	Hypomethylated
chr14	100071846	100072403	L2a	L2	LINE	-	Hypomethylated
chr14	100842093	100842321	MIR	MIR	SINE	+	Hypomethylated
chr14	100843230	100843313	L2a	L2	LINE	-	Hypomethylated
chr14	102414093	102414158	Charlie4z	hAT-Charlie	DNA	-	Hypomethylated
chr14	102554102	102554186	CR1_Mam	CR1	LINE	-	Hypomethylated
chr14	102780832	102781230	L2a	L2	LINE	-	Hypomethylated
chr14	102785628	102785768	MER5A	hAT-Charlie	DNA	+	Hypomethylated
chr14	103853060	103853190	MIR3	MIR	SINE	+	Hypomethylated
chr14	104388046	104388159	MER81	hAT-Blackjack	DNA	-	Hypomethylated
chr14	104544339	104544521	LTR41	ERVL	LTR	+	Hypomethylated
chr14	104605676	104605843	MIRc	MIR	SINE	+	Hypomethylated
chr14	105220094	105220364	L2c	L2	LINE	-	Hypomethylated
chr14	105292144	105292443	L2	L2	LINE	-	Hypomethylated
chr14	105488323	105488553	L2	L2	LINE	-	Hypomethylated
chr14	105554225	105554298	MIR	MIR	SINE	-	Hypomethylated
chr14	107054553	107054931	L1ME2	L1	LINE	-	Hypomethylated
chr14	20810344	20810582	AluSx1	Alu	SINE	-	Hypomethylated
chr14	20880834	20881117	AluSx1	Alu	SINE	-	Hypomethylated
chr14	20922549	20922632	MIRc	MIR	SINE	+	Hypomethylated
chr14	21150546	21150894	MER1B	hAT-Charlie	DNA	+	Hypomethylated
chr14	21429415	21429688	AluY	Alu	SINE	-	Hypomethylated
chr14	21492481	21492664	MIR3	MIR	SINE	+	Hypomethylated
chr14	21567240	21567346	L2b	L2	LINE	-	Hypomethylated
chr14	21736695	21736794	MIRb	MIR	SINE	+	Hypomethylated
chr14	21776724	21777364	LTR9B	ERV1	LTR	-	Hypomethylated
chr14	23057646	23057831	MIRc	MIR	SINE	+	Hypomethylated
chr14	23340440	23340562	L2c	L2	LINE	-	Hypomethylated
chr14	23651630	23651715	MER5A	hAT-Charlie	DNA	+	Hypomethylated
chr14	24067757	24068020	L1MA4A	L1	LINE	-	Hypomethylated
chr14	24582761	24582897	MER45A	hAT-Tip100	DNA	-	Hypomethylated
chr14	24609821	24609967	L2b	L2	LINE	+	Hypomethylated
chr14	24682072	24682204	AluSx	Alu	SINE	-	Hypomethylated
chr14	24712035	24712142	MIR3	MIR	SINE	+	Hypomethylated
chr14	24712301	24712605	AluSx1	Alu	SINE	+	Hypomethylated
chr14	24802802	24802839	MIRc	MIR	SINE	+	Hypomethylated
chr14	25601791	25602467	MamGypLTR3	Gypsy	LTR	+	Hypomethylated
chr14	27068117	27068164	L4	RTE	LINE	+	Hypomethylated
chr14	31677465	31677536	MIRb	MIR	SINE	-	Hypomethylated
chr14	32545001	32545089	MIR3	MIR	SINE	+	Hypomethylated
chr14	32672966	32673364	L1MC5	L1	LINE	-	Hypomethylated
chr14	34930527	34930603	MIR	MIR	SINE	+	Hypomethylated
chr14	35192262	35192554	MER119	hAT-Charlie	DNA	+	Hypomethylated
chr14	35450590	35450659	AluJb	Alu	SINE	-	Hypomethylated
chr14	35450656	35450780	MER57B1	ERV1	LTR	+	Hypomethylated
chr14	35451010	35451471	LTR36	ERV1	LTR	+	Hypomethylated
chr14	35452740	35452823	L2a	L2	LINE	+	Hypomethylated
chr14	35516211	35516336	MIRb	MIR	SINE	-	Hypomethylated
chr14	35590598	35590842	L2	L2	LINE	-	Hypomethylated
chr14	43230828	43231236	L1MB7	L1	LINE	-	Hypomethylated
chr14	45721190	45721374	MIR	MIR	SINE	-	Hypomethylated
chr14	45721718	45721801	AluJo	Alu	SINE	-	Hypomethylated
chr14	46839490	46839691	MER20	hAT-Charlie	DNA	+	Hypomethylated
chr14	50052150	50052320	AluJb	Alu	SINE	+	Hypomethylated
chr14	50064878	50065012	MER96	hAT	DNA	-	Hypomethylated
chr14	50086363	50086734	LTR23	ERV1	LTR	-	Hypomethylated
chr14	50099633	50099937	AluSg	Alu	SINE	-	Hypomethylated
chr14	50778158	50778339	Helitron3Na_Mam	Helitron	RC	+	Hypomethylated
chr14	50778430	50778533	MIRb	MIR	SINE	-	Hypomethylated
chr14	51410407	51410510	L2a	L2	LINE	+	Hypomethylated
chr14	53162780	53162822	MIR3	MIR	SINE	-	Hypomethylated
chr14	55377473	55377706	MLT1J	ERVL-MaLR	LTR	+	Hypomethylated
chr14	56046104	56046426	AluSx3	Alu	SINE	-	Hypomethylated
chr14	57047180	57047422	L2a	L2	LINE	-	Hypomethylated
chr14	57736176	57736303	MIR	MIR	SINE	+	Hypomethylated
chr14	58027193	58027271	MIRc	MIR	SINE	-	Hypomethylated
chr14	58633157	58633578	MLT1E3	ERVL-MaLR	LTR	+	Hypomethylated
chr14	58710784	58711004	L2a	L2	LINE	+	Hypomethylated
chr14	60385729	60386034	MER33	hAT-Charlie	DNA	-	Hypomethylated
chr14	61447390	61447505	MIR	MIR	SINE	+	Hypomethylated
chr14	64319259	64319354	MIR3	MIR	SINE	-	Hypomethylated
chr14	64761271	64761409	MER5A	hAT-Charlie	DNA	-	Hypomethylated
chr14	64810462	64810614	L1MC4	L1	LINE	+	Hypomethylated
chr14	65006399	65006696	AluSc	Alu	SINE	-	Hypomethylated
chr14	65381598	65381779	MIR3	MIR	SINE	-	Hypomethylated
chr14	65454329	65454391	L2a	L2	LINE	-	Hypomethylated
chr14	65570196	65570294	L2c	L2	LINE	-	Hypomethylated
chr14	67825998	67826101	L2c	L2	LINE	+	Hypomethylated
chr14	68283633	68283686	L2a	L2	LINE	-	Hypomethylated
chr14	69620781	69620890	AmnSINE1	Deu	SINE	+	Hypomethylated
chr14	69864353	69864647	AluSx1	Alu	SINE	+	Hypomethylated
chr14	71871659	71872159	L2a	L2	LINE	-	Hypomethylated
chr14	73957324	73957459	AluSx	Alu	SINE	-	Hypomethylated
chr14	74416370	74416508	MIR	MIR	SINE	+	Hypomethylated
chr14	74708502	74708570	MIR3	MIR	SINE	+	Hypomethylated
chr14	74768630	74769317	L1ME5	L1	LINE	+	Hypomethylated
chr14	74959045	74959111	MIRc	MIR	SINE	+	Hypomethylated
chr14	76027226	76027394	MIRb	MIR	SINE	-	Hypomethylated
chr14	76451650	76451819	MIRc	MIR	SINE	+	Hypomethylated
chr14	77788270	77788424	MER5B	hAT-Charlie	DNA	-	Hypomethylated
chr14	78174804	78175181	L2	L2	LINE	-	Hypomethylated
chr14	78175181	78175443	MIR	MIR	SINE	+	Hypomethylated
chr14	78228030	78228367	MLT1E2	ERVL-MaLR	LTR	-	Hypomethylated
chr14	81901718	81901881	MIR	MIR	SINE	-	Hypomethylated
chr14	88459000	88459094	MIR3	MIR	SINE	+	Hypomethylated
chr14	88789128	88789252	L3	CR1	LINE	+	Hypomethylated
chr14	90529039	90529201	MER5A1	hAT-Charlie	DNA	+	Hypomethylated
chr14	91975455	91975594	MIR	MIR	SINE	-	Hypomethylated
chr14	92721172	92721613	LTR33A_	ERVL	LTR	+	Hypomethylated
chr14	92834859	92835039	HAL1	L1	LINE	+	Hypomethylated
chr14	93605524	93605669	L2a	L2	LINE	-	Hypomethylated
chr14	93605669	93605935	MER20B	hAT-Charlie	DNA	+	Hypomethylated
chr14	93800088	93800280	MIRc	MIR	SINE	-	Hypomethylated
chr14	94471856	94471908	MLT1K	ERVL-MaLR	LTR	-	Hypomethylated
chr14	94546798	94546991	MIRb	MIR	SINE	+	Hypomethylated
chr14	94547826	94548061	MER41C	ERV1	LTR	-	Hypomethylated
chr14	95016059	95016123	MER5A	hAT-Charlie	DNA	-	Hypomethylated
chr14	95982335	95982492	MIRc	MIR	SINE	-	Hypomethylated
chr14	96000019	96000082	L2a	L2	LINE	-	Hypomethylated
chr14	96000282	96000343	L2b	L2	LINE	+	Hypomethylated
chr14	96000437	96000606	FLAM_C	Alu	SINE	+	Hypomethylated
chr14	96830578	96830783	MIR	MIR	SINE	+	Hypomethylated
chr14	96857454	96857590	MamRep4096	hAT?	DNA	+	Hypomethylated
chr14	96891023	96891164	MIR3	MIR	SINE	+	Hypomethylated
chr14	96968023	96968133	L2a	L2	LINE	-	Hypomethylated
chr14	97228978	97229411	MLT1J	ERVL-MaLR	LTR	-	Hypomethylated
chr14	97264279	97264384	L2a	L2	LINE	-	Hypomethylated
chr14	98691589	98691657	MLT1J	ERVL-MaLR	LTR	-	Hypomethylated
chr14	99948604	99948690	L2a	L2	LINE	+	Hypomethylated
chr14	99948718	99948777	L2a	L2	LINE	+	Hypomethylated
chr15	101141392	101141757	MSTC	ERVL-MaLR	LTR	-	Hypomethylated
chr15	101141757	101141940	L2a	L2	LINE	+	Hypomethylated
chr15	101816966	101817236	L2c	L2	LINE	-	Hypomethylated
chr15	22833929	22834021	AluJo	Alu	SINE	+	Hypomethylated
chr15	24050122	24050230	MLT1J1	ERVL-MaLR	LTR	-	Hypomethylated
chr15	28296742	28296895	FAM	Alu	SINE	-	Hypomethylated
chr15	31151651	31151806	LTR47A	ERVL	LTR	+	Hypomethylated
chr15	32022835	32022965	MIR	MIR	SINE	+	Hypomethylated
chr15	32345922	32346031	L3	CR1	LINE	+	Hypomethylated
chr15	32954955	32955150	MamRep1161	TcMar	DNA	+	Hypomethylated
chr15	34330462	34330556	L2a	L2	LINE	-	Hypomethylated
chr15	34394488	34394853	MER75	PiggyBac	DNA	+	Hypomethylated
chr15	34634796	34635047	AluSq2	Alu	SINE	-	Hypomethylated
chr15	35261345	35261628	L2b	L2	LINE	+	Hypomethylated
chr15	35571270	35571603	MSTB-int	ERVL-MaLR	LTR	+	Hypomethylated
chr15	36741500	36741554	MIR3	MIR	SINE	-	Hypomethylated
chr15	38747173	38747407	L2a	L2	LINE	+	Hypomethylated
chr15	40075567	40075634	MIRc	MIR	SINE	-	Hypomethylated
chr15	40331582	40331810	MIR	MIR	SINE	+	Hypomethylated
chr15	40453691	40453890	MIR	MIR	SINE	+	Hypomethylated
chr15	40613409	40613589	Plat_L3	CR1	LINE	+	Hypomethylated
chr15	40987101	40987186	FAM	Alu	SINE	-	Hypomethylated
chr15	41047700	41047827	L2c	L2	LINE	+	Hypomethylated
chr15	41694318	41694486	MIR	MIR	SINE	-	Hypomethylated
chr15	41708611	41708905	L2c	L2	LINE	+	Hypomethylated
chr15	41785260	41785343	MIR3	MIR	SINE	-	Hypomethylated
chr15	41835957	41836013	AluSx	Alu	SINE	+	Hypomethylated
chr15	41913187	41913239	MIRc	MIR	SINE	-	Hypomethylated
chr15	42566024	42566144	L3	CR1	LINE	+	Hypomethylated
chr15	43425510	43425712	MIRc	MIR	SINE	-	Hypomethylated
chr15	43802379	43802603	L3b	CR1	LINE	-	Hypomethylated
chr15	44093173	44093266	L1ME5	L1	LINE	-	Hypomethylated
chr15	44718795	44718894	L2c	L2	LINE	+	Hypomethylated
chr15	45491493	45491595	L2b	L2	LINE	+	Hypomethylated
chr15	45749971	45750214	L1ME3A	L1	LINE	+	Hypomethylated
chr15	45880152	45880348	MER105	DNA	DNA	+	Hypomethylated
chr15	45997839	45998031	MIRb	MIR	SINE	-	Hypomethylated
chr15	50438507	50438829	L1MC4	L1	LINE	+	Hypomethylated
chr15	50697001	50697348	L2	L2	LINE	+	Hypomethylated
chr15	51201298	51201517	MIRb	MIR	SINE	+	Hypomethylated
chr15	51559754	51560016	MER45C	hAT-Tip100	DNA	-	Hypomethylated
chr15	52379623	52379749	L2a	L2	LINE	+	Hypomethylated
chr15	53496221	53496311	L2c	L2	LINE	-	Hypomethylated
chr15	54022553	54022614	L2b	L2	LINE	+	Hypomethylated
chr15	54868894	54869123	L2b	L2	LINE	+	Hypomethylated
chr15	55611608	55611808	MER102b	hAT-Charlie	DNA	-	Hypomethylated
chr15	55727420	55727886	MLT1K	ERVL-MaLR	LTR	+	Hypomethylated
chr15	56536604	56536773	L2	L2	LINE	+	Hypomethylated
chr15	57027677	57027839	AluJo	Alu	SINE	+	Hypomethylated
chr15	57042003	57042128	L1ME2z	L1	LINE	+	Hypomethylated
chr15	57064025	57064143	L2	L2	LINE	+	Hypomethylated
chr15	58496853	58497004	L3	CR1	LINE	+	Hypomethylated
chr15	59785031	59785185	MER5A1	hAT-Charlie	DNA	+	Hypomethylated
chr15	59982016	59982321	AluSx	Alu	SINE	+	Hypomethylated
chr15	60090918	60091104	L1M7	L1	LINE	+	Hypomethylated
chr15	60419982	60420143	MIRc	MIR	SINE	-	Hypomethylated
chr15	60621199	60621333	MamRep564	Unknown	Unknown	-	Hypomethylated
chr15	63570130	63570308	Charlie4z	hAT-Charlie	DNA	+	Hypomethylated
chr15	63893262	63893386	MIRc	MIR	SINE	+	Hypomethylated
chr15	65134397	65134577	MIRb	MIR	SINE	-	Hypomethylated
chr15	65597342	65597454	AluSz	Alu	SINE	+	Hypomethylated
chr15	65809359	65809599	MIRc	MIR	SINE	+	Hypomethylated
chr15	66789727	66789847	MER5A	hAT-Charlie	DNA	+	Hypomethylated
chr15	67546560	67546688	MIRc	MIR	SINE	-	Hypomethylated
chr15	67652835	67652978	MIRc	MIR	SINE	+	Hypomethylated
chr15	68117894	68118023	MIR3	MIR	SINE	+	Hypomethylated
chr15	68852224	68852564	ERV3-16A3_LTR	ERVL	LTR	-	Hypomethylated
chr15	69167842	69168118	AluSz	Alu	SINE	+	Hypomethylated
chr15	70393225	70393412	MIRb	MIR	SINE	-	Hypomethylated
chr15	72765896	72766015	MIRb	MIR	SINE	+	Hypomethylated
chr15	73075222	73075312	L2	L2	LINE	-	Hypomethylated
chr15	73992633	73992674	MIRb	MIR	SINE	+	Hypomethylated
chr15	74286697	74286831	L2c	L2	LINE	+	Hypomethylated
chr15	74753217	74753364	MIRb	MIR	SINE	-	Hypomethylated
chr15	74832639	74832771	L2	L2	LINE	-	Hypomethylated
chr15	74833014	74833099	L2	L2	LINE	-	Hypomethylated
chr15	74927288	74927539	L2a	L2	LINE	+	Hypomethylated
chr15	75073696	75074110	L2c	L2	LINE	+	Hypomethylated
chr15	75249302	75249465	MamRep1879	hAT?	DNA	-	Hypomethylated
chr15	75251327	75251410	L3	CR1	LINE	+	Hypomethylated
chr15	75493820	75493974	MIRb	MIR	SINE	-	Hypomethylated
chr15	75748629	75749028	L2c	L2	LINE	-	Hypomethylated
chr15	75933098	75933217	MER5A	hAT-Charlie	DNA	+	Hypomethylated
chr15	76195815	76196097	AluJb	Alu	SINE	+	Hypomethylated
chr15	76351394	76351548	MER106B	hAT-Charlie	DNA	+	Hypomethylated
chr15	76431810	76431964	MER45A	hAT-Tip100	DNA	+	Hypomethylated
chr15	77926761	77926943	MIRb	MIR	SINE	-	Hypomethylated
chr15	78113576	78113741	L2c	L2	LINE	-	Hypomethylated
chr15	78441066	78441327	AluJo	Alu	SINE	+	Hypomethylated
chr15	78592273	78592347	Charlie9	hAT-Charlie	DNA	+	Hypomethylated
chr15	78633124	78633298	MIR3	MIR	SINE	+	Hypomethylated
chr15	78833308	78833555	L2a	L2	LINE	+	Hypomethylated
chr15	79113575	79113833	HAL1	L1	LINE	+	Hypomethylated
chr15	79166891	79167072	AluJb	Alu	SINE	-	Hypomethylated
chr15	80352982	80353269	AluSc	Alu	SINE	+	Hypomethylated
chr15	80445619	80445699	MIR	MIR	SINE	+	Hypomethylated
chr15	80544885	80544934	L1P1	L1	LINE	+	Hypomethylated
chr15	80988665	80988841	MIR3	MIR	SINE	+	Hypomethylated
chr15	81464640	81464790	L2c	L2	LINE	-	Hypomethylated
chr15	81558392	81558613	MIRb	MIR	SINE	-	Hypomethylated
chr15	82339955	82340147	MIRc	MIR	SINE	+	Hypomethylated
chr15	83679584	83679987	L2c	L2	LINE	-	Hypomethylated
chr15	83877094	83877243	MIR3	MIR	SINE	+	Hypomethylated
chr15	83877236	83877288	MIRb	MIR	SINE	-	Hypomethylated
chr15	84034538	84034572	AluYg6	Alu	SINE	+	Hypomethylated
chr15	84105249	84105419	MER5A1	hAT-Charlie	DNA	+	Hypomethylated
chr15	84116932	84117190	L2b	L2	LINE	-	Hypomethylated
chr15	85143883	85143982	MIR3	MIR	SINE	-	Hypomethylated
chr15	85196998	85197222	MIRb	MIR	SINE	+	Hypomethylated
chr15	85197788	85197969	MER53	hAT	DNA	-	Hypomethylated
chr15	85259949	85260252	AluSx	Alu	SINE	-	Hypomethylated
chr15	85524327	85524386	MIR	MIR	SINE	-	Hypomethylated
chr15	89010081	89010147	L2b	L2	LINE	+	Hypomethylated
chr15	89010251	89010354	MIRb	MIR	SINE	-	Hypomethylated
chr15	89011315	89011480	MIRb	MIR	SINE	+	Hypomethylated
chr15	89011447	89011498	L2b	L2	LINE	+	Hypomethylated
chr15	89456889	89457232	L1MC	L1	LINE	+	Hypomethylated
chr15	89561042	89561217	MER5B	hAT-Charlie	DNA	-	Hypomethylated
chr15	89787915	89788146	MIRb	MIR	SINE	+	Hypomethylated
chr15	89878993	89879084	MIRb	MIR	SINE	-	Hypomethylated
chr15	89914221	89914357	MIR3	MIR	SINE	-	Hypomethylated
chr15	89942308	89942571	MIR	MIR	SINE	-	Hypomethylated
chr15	90437603	90437731	L1M5	L1	LINE	-	Hypomethylated
chr15	90776366	90776533	MIRb	MIR	SINE	+	Hypomethylated
chr15	91259982	91260052	MER102b	hAT-Charlie	DNA	+	Hypomethylated
chr15	91475400	91475579	MIRb	MIR	SINE	+	Hypomethylated
chr15	91537030	91537158	AluSz6	Alu	SINE	+	Hypomethylated
chr15	91565931	91566093	AluSx3	Alu	SINE	+	Hypomethylated
chr15	92249833	92249986	LTR50	ERVL	LTR	+	Hypomethylated
chr15	93199217	93199314	MIRb	MIR	SINE	-	Hypomethylated
chr15	98835673	98835781	MER5B	hAT-Charlie	DNA	+	Hypomethylated
chr15	99791062	99791223	MIR	MIR	SINE	+	Hypomethylated
chr16	102802	103424	L2a	L2	LINE	-	Hypomethylated
chr16	10372005	10372351	LTR40b	ERVL	LTR	-	Hypomethylated
chr16	10838252	10838322	MIRb	MIR	SINE	+	Hypomethylated
chr16	12043655	12043740	MER5B	hAT-Charlie	DNA	-	Hypomethylated
chr16	12070127	12070254	L2a	L2	LINE	+	Hypomethylated
chr16	12990555	12990687	MER20	hAT-Charlie	DNA	+	Hypomethylated
chr16	13130736	13130869	MIR	MIR	SINE	-	Hypomethylated
chr16	14164636	14164846	MIRb	MIR	SINE	+	Hypomethylated
chr16	14165699	14165852	Charlie4z	hAT-Charlie	DNA	+	Hypomethylated
chr16	14379105	14379232	AluJb	Alu	SINE	-	Hypomethylated
chr16	1471169	1471274	AluSg7	Alu	SINE	-	Hypomethylated
chr16	14727366	14727468	MIRc	MIR	SINE	-	Hypomethylated
chr16	15736016	15736250	L2a	L2	LINE	+	Hypomethylated
chr16	15951563	15951640	MIRc	MIR	SINE	+	Hypomethylated
chr16	15982801	15982993	MER5A	hAT-Charlie	DNA	-	Hypomethylated
chr16	16042942	16043064	MIRb	MIR	SINE	+	Hypomethylated
chr16	1755387	1755671	AluSz	Alu	SINE	+	Hypomethylated
chr16	18995009	18995114	L1PA17	L1	LINE	-	Hypomethylated
chr16	19079420	19079583	MER5A1	hAT-Charlie	DNA	+	Hypomethylated
chr16	19532410	19532804	L2a	L2	LINE	+	Hypomethylated
chr16	19729940	19729999	MIRc	MIR	SINE	-	Hypomethylated
chr16	19730144	19730284	MER5A	hAT-Charlie	DNA	-	Hypomethylated
chr16	19897591	19897709	L2a	L2	LINE	+	Hypomethylated
chr16	19897801	19897981	MIR	MIR	SINE	+	Hypomethylated
chr16	2009282	2009394	L2a	L2	LINE	+	Hypomethylated
chr16	204882	205035	L2a	L2	LINE	-	Hypomethylated
chr16	2060039	2060218	MER53	hAT	DNA	-	Hypomethylated
chr16	20752212	20752301	MIRb	MIR	SINE	+	Hypomethylated
chr16	20752304	20752584	AluJo	Alu	SINE	+	Hypomethylated
chr16	21313466	21313587	MIR	MIR	SINE	+	Hypomethylated
chr16	21595490	21595556	MIR	MIR	SINE	+	Hypomethylated
chr16	21964118	21964202	L2b	L2	LINE	-	Hypomethylated
chr16	22018219	22018968	L2a	L2	LINE	+	Hypomethylated
chr16	2204373	2204643	AluSq2	Alu	SINE	+	Hypomethylated
chr16	2206210	2206403	MER20	hAT-Charlie	DNA	-	Hypomethylated
chr16	2255831	2255973	MIRc	MIR	SINE	+	Hypomethylated
chr16	2300814	2301120	AluSx	Alu	SINE	-	Hypomethylated
chr16	23314104	23314315	MIR	MIR	SINE	-	Hypomethylated
chr16	23463600	23463888	AluJo	Alu	SINE	+	Hypomethylated
chr16	23521226	23521351	MIRb	MIR	SINE	+	Hypomethylated
chr16	23521957	23522031	MER53	hAT	DNA	-	Hypomethylated
chr16	23568350	23568396	MIR	MIR	SINE	+	Hypomethylated
chr16	23689697	23689850	MER5A1	hAT-Charlie	DNA	-	Hypomethylated
chr16	24053383	24053469	L1PA13	L1	LINE	-	Hypomethylated
chr16	24394330	24394435	MamGypLTR3	Gypsy	LTR	-	Hypomethylated
chr16	24510832	24510988	AluJb	Alu	SINE	+	Hypomethylated
chr16	2509645	2509745	L2	L2	LINE	+	Hypomethylated
chr16	25123473	25123632	L2b	L2	LINE	-	Hypomethylated
chr16	25245155	25245249	MamGypLTR3	Gypsy	LTR	-	Hypomethylated
chr16	25269943	25270117	LTR73	ERV1	LTR	-	Hypomethylated
chr16	27190762	27191201	L2b	L2	LINE	-	Hypomethylated
chr16	2723677	2723823	MIRb	MIR	SINE	-	Hypomethylated
chr16	27386408	27386919	MLT1K	ERVL-MaLR	LTR	+	Hypomethylated
chr16	27984054	27984166	MER5B	hAT-Charlie	DNA	-	Hypomethylated
chr16	28222224	28222420	MIR	MIR	SINE	+	Hypomethylated
chr16	28289261	28289431	MIR	MIR	SINE	+	Hypomethylated
chr16	28502484	28502650	MER113	hAT-Charlie	DNA	+	Hypomethylated
chr16	28937124	28937491	L2	L2	LINE	+	Hypomethylated
chr16	2918695	2918830	MER63B	hAT-Blackjack	DNA	+	Hypomethylated
chr16	29690987	29691278	LTR14C	ERVK	LTR	-	Hypomethylated
chr16	2977166	2977484	HERVK-int	ERVK	LTR	+	Hypomethylated
chr16	29936817	29936901	MIR	MIR	SINE	+	Hypomethylated
chr16	29937925	29938095	FRAM	Alu	SINE	+	Hypomethylated
chr16	30457213	30457301	LTR83	ERVL	LTR	-	Hypomethylated
chr16	3081778	3081911	MIRb	MIR	SINE	-	Hypomethylated
chr16	30933272	30933421	MIRb	MIR	SINE	-	Hypomethylated
chr16	3095382	3095597	MLT1B	ERVL-MaLR	LTR	+	Hypomethylated
chr16	31044006	31044285	L3	CR1	LINE	+	Hypomethylated
chr16	31519945	31520035	MIRc	MIR	SINE	+	Hypomethylated
chr16	31520038	31520131	L2c	L2	LINE	+	Hypomethylated
chr16	31712355	31712841	MER57E3	ERV1	LTR	-	Hypomethylated
chr16	31725092	31725236	MER57E3	ERV1	LTR	-	Hypomethylated
chr16	3185313	3185499	MIRc	MIR	SINE	+	Hypomethylated
chr16	3185508	3185597	L1M5	L1	LINE	+	Hypomethylated
chr16	31885644	31886101	MER57E3	ERV1	LTR	-	Hypomethylated
chr16	3201120	3201446	AluSp	Alu	SINE	-	Hypomethylated
chr16	3332299	3332441	MIR	MIR	SINE	+	Hypomethylated
chr16	33968093	33968195	MIR3	MIR	SINE	+	Hypomethylated
chr16	34276236	34276408	MER5B	hAT-Charlie	DNA	+	Hypomethylated
chr16	3550674	3550758	MIRb	MIR	SINE	+	Hypomethylated
chr16	3551278	3551438	MER3	hAT-Charlie	DNA	+	Hypomethylated
chr16	4364633	4364757	L2b	L2	LINE	-	Hypomethylated
chr16	4475049	4475353	AluSg7	Alu	SINE	+	Hypomethylated
chr16	46724145	46724323	L2b	L2	LINE	-	Hypomethylated
chr16	46724386	46724564	MER5A	hAT-Charlie	DNA	+	Hypomethylated
chr16	4675592	4675764	MIR3	MIR	SINE	-	Hypomethylated
chr16	4785083	4785184	L2c	L2	LINE	+	Hypomethylated
chr16	4817412	4817449	MLT1D	ERVL-MaLR	LTR	-	Hypomethylated
chr16	48400071	48400144	MADE2	TcMar-Mariner	DNA	-	Hypomethylated
chr16	48417814	48418041	MIR	MIR	SINE	-	Hypomethylated
chr16	48643387	48643585	MIRb	MIR	SINE	-	Hypomethylated
chr16	49316567	49316701	L2b	L2	LINE	-	Hypomethylated
chr16	50058751	50058862	L2a	L2	LINE	+	Hypomethylated
chr16	50575756	50575886	MER5A1	hAT-Charlie	DNA	+	Hypomethylated
chr16	51488345	51488472	L2c	L2	LINE	+	Hypomethylated
chr16	53089332	53089514	MER5B	hAT-Charlie	DNA	-	Hypomethylated
chr16	55486453	55486662	MER102c	hAT-Charlie	DNA	-	Hypomethylated
chr16	55498944	55499099	MER5A	hAT-Charlie	DNA	-	Hypomethylated
chr16	56305667	56305797	MIRc	MIR	SINE	-	Hypomethylated
chr16	56484467	56484733	L1ME3C	L1	LINE	+	Hypomethylated
chr16	56763392	56763791	L2a	L2	LINE	+	Hypomethylated
chr16	57221529	57221598	MIRc	MIR	SINE	+	Hypomethylated
chr16	57333562	57333661	MER113	hAT-Charlie	DNA	+	Hypomethylated
chr16	57480587	57480724	MER5A	hAT-Charlie	DNA	+	Hypomethylated
chr16	57570888	57571001	MIR3	MIR	SINE	+	Hypomethylated
chr16	57897498	57897598	MIR3	MIR	SINE	+	Hypomethylated
chr16	58019529	58019634	ORSL-2b	hAT-Tip100	DNA	+	Hypomethylated
chr16	58131224	58131388	MIR3	MIR	SINE	-	Hypomethylated
chr16	58162530	58162661	MIRb	MIR	SINE	-	Hypomethylated
chr16	58270118	58270600	LTR33	ERVL	LTR	-	Hypomethylated
chr16	58270810	58271203	L2a	L2	LINE	-	Hypomethylated
chr16	66864176	66864379	MER33	hAT-Charlie	DNA	+	Hypomethylated
chr16	66914868	66915011	MIR	MIR	SINE	-	Hypomethylated
chr16	67195061	67195370	AluJo	Alu	SINE	+	Hypomethylated
chr16	67219595	67219673	MIR3	MIR	SINE	+	Hypomethylated
chr16	6762609	6762668	L2a	L2	LINE	-	Hypomethylated
chr16	68345367	68345514	L2a	L2	LINE	+	Hypomethylated
chr16	68878188	68878305	MIR3	MIR	SINE	-	Hypomethylated
chr16	69372917	69373015	MIR	MIR	SINE	+	Hypomethylated
chr16	69788161	69788359	MIR	MIR	SINE	-	Hypomethylated
chr16	69789088	69789221	FLAM_A	Alu	SINE	+	Hypomethylated
chr16	70333670	70333814	L2c	L2	LINE	+	Hypomethylated
chr16	70556642	70556741	MIR3	MIR	SINE	-	Hypomethylated
chr16	70558436	70558588	AluSx	Alu	SINE	-	Hypomethylated
chr16	70558588	70558880	AluY	Alu	SINE	-	Hypomethylated
chr16	70834406	70834583	MIR	MIR	SINE	-	Hypomethylated
chr16	71446877	71447011	MER5B	hAT-Charlie	DNA	-	Hypomethylated
chr16	71495201	71495507	L1MC4a	L1	LINE	+	Hypomethylated
chr16	71518070	71518194	L2b	L2	LINE	+	Hypomethylated
chr16	71518635	71518940	Charlie4a	hAT-Charlie	DNA	+	Hypomethylated
chr16	71586815	71586916	L2	L2	LINE	-	Hypomethylated
chr16	71928157	71928448	AluSp	Alu	SINE	-	Hypomethylated
chr16	71928461	71928709	AluJb	Alu	SINE	-	Hypomethylated
chr16	71995337	71995738	MLT1H1	ERVL-MaLR	LTR	+	Hypomethylated
chr16	72128329	72128449	L2a	L2	LINE	+	Hypomethylated
chr16	75466698	75466764	L3	CR1	LINE	+	Hypomethylated
chr16	75467576	75468022	MER82	TcMar-Tigger	DNA	-	Hypomethylated
chr16	75682628	75682751	FLAM_C	Alu	SINE	-	Hypomethylated
chr16	75682759	75683063	AluJo	Alu	SINE	-	Hypomethylated
chr16	75683159	75683456	AluSx1	Alu	SINE	+	Hypomethylated
chr16	77469329	77469486	MIRb	MIR	SINE	-	Hypomethylated
chr16	77823184	77823368	MIR	MIR	SINE	-	Hypomethylated
chr16	7888341	7888447	MER81	hAT-Blackjack	DNA	-	Hypomethylated
chr16	791339	791404	L2b	L2	LINE	+	Hypomethylated
chr16	81041348	81041406	L2a	L2	LINE	-	Hypomethylated
chr16	81348172	81348338	MIR	MIR	SINE	-	Hypomethylated
chr16	83842095	83842204	MIR3	MIR	SINE	-	Hypomethylated
chr16	84177718	84177892	MIRb	MIR	SINE	-	Hypomethylated
chr16	84402526	84402641	MIRb	MIR	SINE	-	Hypomethylated
chr16	85044581	85044672	MIR3	MIR	SINE	-	Hypomethylated
chr16	86050265	86050408	MER5A	hAT-Charlie	DNA	-	Hypomethylated
chr16	8615733	8615920	MER5B	hAT-Charlie	DNA	+	Hypomethylated
chr16	86539746	86539874	MIR	MIR	SINE	-	Hypomethylated
chr16	86588977	86589049	L2a	L2	LINE	-	Hypomethylated
chr16	8715260	8715359	MIR	MIR	SINE	+	Hypomethylated
chr16	87168715	87168918	MIR	MIR	SINE	-	Hypomethylated
chr16	87350319	87350611	MLT1K	ERVL-MaLR	LTR	+	Hypomethylated
chr16	87599887	87599932	MSTC	ERVL-MaLR	LTR	+	Hypomethylated
chr16	87799747	87800052	AluJr	Alu	SINE	+	Hypomethylated
chr16	88728978	88729107	AluJb	Alu	SINE	-	Hypomethylated
chr16	8891110	8891194	MIRb	MIR	SINE	+	Hypomethylated
chr16	8892196	8892414	MIRb	MIR	SINE	+	Hypomethylated
chr16	88923978	88924170	L2	L2	LINE	+	Hypomethylated
chr16	89283121	89283543	L1MC4a	L1	LINE	-	Hypomethylated
chr16	89307683	89307937	LTR55	ERV	LTR	-	Hypomethylated
chr16	89558024	89558165	MIR	MIR	SINE	+	Hypomethylated
chr16	89772475	89772539	MIR	MIR	SINE	-	Hypomethylated
chr16	9184725	9184847	FLAM_C	Alu	SINE	+	Hypomethylated
chr16	9187010	9187227	MER20	hAT-Charlie	DNA	+	Hypomethylated
chr17	1162964	1163270	AluY	Alu	SINE	+	Hypomethylated
chr17	1163302	1163341	MIRc	MIR	SINE	+	Hypomethylated
chr17	11901033	11901078	MIRb	MIR	SINE	-	Hypomethylated
chr17	11923850	11923948	Charlie4z	hAT-Charlie	DNA	-	Hypomethylated
chr17	12319844	12319997	MLT1A0	ERVL-MaLR	LTR	-	Hypomethylated
chr17	1269065	1269101	L2	L2	LINE	+	Hypomethylated
chr17	12921829	12921992	AluSc8	Alu	SINE	+	Hypomethylated
chr17	1394167	1394310	L2c	L2	LINE	+	Hypomethylated
chr17	1587480	1587642	L2a	L2	LINE	+	Hypomethylated
chr17	16289893	16290057	AluJr	Alu	SINE	+	Hypomethylated
chr17	16341933	16342115	MIRb	MIR	SINE	-	Hypomethylated
chr17	16492908	16493041	AluSq10	Alu	SINE	-	Hypomethylated
chr17	17183727	17183852	AluSx	Alu	SINE	+	Hypomethylated
chr17	1732486	1732735	L2a	L2	LINE	+	Hypomethylated
chr17	1733618	1734059	L2	L2	LINE	+	Hypomethylated
chr17	17380638	17380740	MIR3	MIR	SINE	-	Hypomethylated
chr17	17380856	17380925	MIRb	MIR	SINE	+	Hypomethylated
chr17	17495554	17495928	L2a	L2	LINE	-	Hypomethylated
chr17	17727355	17727474	MIRb	MIR	SINE	+	Hypomethylated
chr17	17743218	17743376	MIR	MIR	SINE	-	Hypomethylated
chr17	17942001	17942089	MIR3	MIR	SINE	+	Hypomethylated
chr17	18128294	18128512	L2b	L2	LINE	-	Hypomethylated
chr17	18601219	18601270	AluYb8	Alu	SINE	-	Hypomethylated
chr17	18759265	18759621	MLT1K	ERVL-MaLR	LTR	-	Hypomethylated
chr17	18966661	18966932	AluSx	Alu	SINE	+	Hypomethylated
chr17	19280925	19281000	L2b	L2	LINE	+	Hypomethylated
chr17	19912227	19912415	MER5A	hAT-Charlie	DNA	-	Hypomethylated
chr17	20020046	20020288	MER20	hAT-Charlie	DNA	+	Hypomethylated
chr17	20944200	20944495	AluSg	Alu	SINE	-	Hypomethylated
chr17	20944628	20944920	AluSx1	Alu	SINE	+	Hypomethylated
chr17	20947091	20947296	Charlie5	hAT-Charlie	DNA	-	Hypomethylated
chr17	21002221	21002386	L1ME3	L1	LINE	+	Hypomethylated
chr17	21981951	21982019	Tigger2b_Pri	TcMar-Tigger	DNA	-	Hypomethylated
chr17	236167	236350	AluJr	Alu	SINE	-	Hypomethylated
chr17	25689605	25689709	L2c	L2	LINE	-	Hypomethylated
chr17	26578915	26579059	FLAM_C	Alu	SINE	+	Hypomethylated
chr17	2658309	2658617	AluSg	Alu	SINE	-	Hypomethylated
chr17	26698188	26698321	MIR	MIR	SINE	+	Hypomethylated
chr17	27046650	27046811	AluY	Alu	SINE	+	Hypomethylated
chr17	27056104	27056368	L2a	L2	LINE	-	Hypomethylated
chr17	27071644	27071809	MIRb	MIR	SINE	-	Hypomethylated
chr17	27169136	27169251	MIRb	MIR	SINE	-	Hypomethylated
chr17	2731847	2731949	Tigger16a	TcMar-Tigger	DNA	-	Hypomethylated
chr17	27472536	27472700	L2b	L2	LINE	+	Hypomethylated
chr17	29025208	29025384	L2a	L2	LINE	-	Hypomethylated
chr17	30228042	30228125	L2a	L2	LINE	-	Hypomethylated
chr17	30469137	30469201	L2b	L2	LINE	-	Hypomethylated
chr17	30469205	30469302	MIR3	MIR	SINE	+	Hypomethylated
chr17	32869763	32869837	L1MD3	L1	LINE	+	Hypomethylated
chr17	33447072	33447262	L2b	L2	LINE	-	Hypomethylated
chr17	33468611	33468772	MIRb	MIR	SINE	+	Hypomethylated
chr17	33894579	33894750	AluSx	Alu	SINE	+	Hypomethylated
chr17	33895587	33895654	L2a	L2	LINE	-	Hypomethylated
chr17	34891503	34891759	AluJr	Alu	SINE	-	Hypomethylated
chr17	35969779	35969837	L1ME3E	L1	LINE	+	Hypomethylated
chr17	36003607	36003751	AluJr	Alu	SINE	-	Hypomethylated
chr17	36819359	36819783	MLT1J2	ERVL-MaLR	LTR	-	Hypomethylated
chr17	36859320	36859491	MIRb	MIR	SINE	+	Hypomethylated
chr17	36860857	36861001	L2c	L2	LINE	+	Hypomethylated
chr17	36908530	36908584	L2a	L2	LINE	-	Hypomethylated
chr17	37309738	37309865	MER5A	hAT-Charlie	DNA	-	Hypomethylated
chr17	37855829	37856093	Charlie16a	hAT-Charlie	DNA	+	Hypomethylated
chr17	38218595	38218744	MIR3	MIR	SINE	-	Hypomethylated
chr17	38270159	38270268	MIR3	MIR	SINE	-	Hypomethylated
chr17	38444673	38444838	AluSx	Alu	SINE	-	Hypomethylated
chr17	38514994	38515115	MER20B	hAT-Charlie	DNA	-	Hypomethylated
chr17	38804798	38805177	L2b	L2	LINE	+	Hypomethylated
chr17	40020419	40020955	L2b	L2	LINE	+	Hypomethylated
chr17	40086394	40086576	MIRc	MIR	SINE	-	Hypomethylated
chr17	40118344	40118508	MER96B	hAT	DNA	-	Hypomethylated
chr17	4046538	4046838	AluSq	Alu	SINE	+	Hypomethylated
chr17	40688755	40688900	MIRb	MIR	SINE	+	Hypomethylated
chr17	40730244	40730544	AluJo	Alu	SINE	+	Hypomethylated
chr17	40984822	40984952	MIR3	MIR	SINE	+	Hypomethylated
chr17	41132343	41132457	L2a	L2	LINE	+	Hypomethylated
chr17	41151170	41151332	AluJb	Alu	SINE	-	Hypomethylated
chr17	41466991	41467096	MIR	MIR	SINE	-	Hypomethylated
chr17	41561873	41561969	MIRb	MIR	SINE	-	Hypomethylated
chr17	41624183	41624335	MIRb	MIR	SINE	-	Hypomethylated
chr17	41856703	41856813	MER5A1	hAT-Charlie	DNA	+	Hypomethylated
chr17	41910849	41910956	L2b	L2	LINE	-	Hypomethylated
chr17	42219637	42219728	MIR3	MIR	SINE	+	Hypomethylated
chr17	42219827	42219928	AluSx	Alu	SINE	-	Hypomethylated
chr17	42264831	42265055	MIR	MIR	SINE	+	Hypomethylated
chr17	42402464	42402730	AluJb	Alu	SINE	-	Hypomethylated
chr17	42767284	42767436	MIRb	MIR	SINE	-	Hypomethylated
chr17	42975910	42976268	L2a	L2	LINE	+	Hypomethylated
chr17	42976590	42976690	MIR3	MIR	SINE	+	Hypomethylated
chr17	42977445	42977488	MIRc	MIR	SINE	-	Hypomethylated
chr17	43128420	43128563	MIR	MIR	SINE	-	Hypomethylated
chr17	43394962	43395046	L2c	L2	LINE	-	Hypomethylated
chr17	45056866	45056946	L3b	CR1	LINE	-	Hypomethylated
chr17	45160533	45160647	AluJb	Alu	SINE	-	Hypomethylated
chr17	45307379	45307438	Plat_L3	CR1	LINE	-	Hypomethylated
chr17	45726401	45726493	MIR3	MIR	SINE	+	Hypomethylated
chr17	45908379	45908775	L2b	L2	LINE	-	Hypomethylated
chr17	45972700	45972765	MER5A1	hAT-Charlie	DNA	-	Hypomethylated
chr17	45972745	45972864	MER5A	hAT-Charlie	DNA	+	Hypomethylated
chr17	4606734	4606808	L2b	L2	LINE	+	Hypomethylated
chr17	46101874	46101932	MIRb	MIR	SINE	+	Hypomethylated
chr17	46124659	46124834	MER5A	hAT-Charlie	DNA	+	Hypomethylated
chr17	46908854	46908953	MIR3	MIR	SINE	+	Hypomethylated
chr17	47268994	47269208	L1M5	L1	LINE	-	Hypomethylated
chr17	47270546	47270858	AluSx	Alu	SINE	+	Hypomethylated
chr17	47492777	47492863	MIR3	MIR	SINE	-	Hypomethylated
chr17	47634966	47635144	L2a	L2	LINE	-	Hypomethylated
chr17	47929021	47929092	MIRb	MIR	SINE	-	Hypomethylated
chr17	48171584	48171728	L2b	L2	LINE	+	Hypomethylated
chr17	48228825	48228933	MER5A	hAT-Charlie	DNA	+	Hypomethylated
chr17	48449910	48450172	L2a	L2	LINE	+	Hypomethylated
chr17	48474415	48474516	MIR3	MIR	SINE	-	Hypomethylated
chr17	48475057	48475110	MIR3	MIR	SINE	+	Hypomethylated
chr17	48556530	48556612	MIRb	MIR	SINE	+	Hypomethylated
chr17	49198527	49198705	MIRc	MIR	SINE	-	Hypomethylated
chr17	49230377	49230611	L2a	L2	LINE	+	Hypomethylated
chr17	49231248	49231335	L2c	L2	LINE	+	Hypomethylated
chr17	49336413	49336585	L3	CR1	LINE	+	Hypomethylated
chr17	4965960	4966258	AluSg	Alu	SINE	-	Hypomethylated
chr17	4977815	4977974	MER5B	hAT-Charlie	DNA	+	Hypomethylated
chr17	49938370	49938696	LTR50	ERVL	LTR	+	Hypomethylated
chr17	5153095	5153124	L1MB2	L1	LINE	+	Hypomethylated
chr17	53044867	53045077	MER5A	hAT-Charlie	DNA	-	Hypomethylated
chr17	53045426	53045563	MIR3	MIR	SINE	+	Hypomethylated
chr17	5370738	5371247	LTR19A	ERV1	LTR	+	Hypomethylated
chr17	56190462	56190549	L2b	L2	LINE	+	Hypomethylated
chr17	56429200	56429246	L2c	L2	LINE	-	Hypomethylated
chr17	5646391	5646511	MER53	hAT	DNA	+	Hypomethylated
chr17	56736160	56736348	AluJr	Alu	SINE	-	Hypomethylated
chr17	57184450	57184642	MER5A	hAT-Charlie	DNA	-	Hypomethylated
chr17	57233433	57233589	MER5A1	hAT-Charlie	DNA	+	Hypomethylated
chr17	57388232	57388449	MER20	hAT-Charlie	DNA	-	Hypomethylated
chr17	57784025	57784333	AluSx	Alu	SINE	-	Hypomethylated
chr17	58219595	58219767	AluSx	Alu	SINE	+	Hypomethylated
chr17	58227751	58228046	AluSx	Alu	SINE	+	Hypomethylated
chr17	58470311	58470653	L1MB3	L1	LINE	-	Hypomethylated
chr17	58603830	58603988	Charlie4z	hAT-Charlie	DNA	-	Hypomethylated
chr17	60781957	60782109	MER5A	hAT-Charlie	DNA	+	Hypomethylated
chr17	61628290	61628507	MIRb	MIR	SINE	-	Hypomethylated
chr17	61852430	61852555	L2c	L2	LINE	+	Hypomethylated
chr17	61905186	61905408	MIRc	MIR	SINE	-	Hypomethylated
chr17	62222815	62222939	MIRb	MIR	SINE	-	Hypomethylated
chr17	65362977	65363043	MIR3	MIR	SINE	+	Hypomethylated
chr17	654937	655024	MIR	MIR	SINE	-	Hypomethylated
chr17	6569361	6569413	MER112	hAT-Charlie	DNA	+	Hypomethylated
chr17	66016396	66016562	MER5B	hAT-Charlie	DNA	-	Hypomethylated
chr17	66016634	66016686	L2a	L2	LINE	-	Hypomethylated
chr17	66454317	66454505	MIRb	MIR	SINE	-	Hypomethylated
chr17	6735283	6735419	MIR3	MIR	SINE	+	Hypomethylated
chr17	6814372	6815285	L1M1	L1	LINE	+	Hypomethylated
chr17	685093	685141	L2c	L2	LINE	+	Hypomethylated
chr17	6918539	6918632	L2c	L2	LINE	+	Hypomethylated
chr17	6949374	6949599	L2	L2	LINE	+	Hypomethylated
chr17	6955526	6955719	MLT1N2	ERVL-MaLR	LTR	-	Hypomethylated
chr17	70587488	70587543	L2b	L2	LINE	-	Hypomethylated
chr17	7118175	7118234	L2b	L2	LINE	+	Hypomethylated
chr17	71187819	71188026	MIRc	MIR	SINE	+	Hypomethylated
chr17	71227599	71227824	L3b	CR1	LINE	-	Hypomethylated
chr17	72453713	72453846	L2c	L2	LINE	+	Hypomethylated
chr17	72773019	72773157	L3	CR1	LINE	+	Hypomethylated
chr17	72869842	72870007	MER96B	hAT	DNA	+	Hypomethylated
chr17	72957662	72957732	MER33	hAT-Charlie	DNA	+	Hypomethylated
chr17	73042194	73042475	AluSx3	Alu	SINE	-	Hypomethylated
chr17	73042499	73042576	L2a	L2	LINE	+	Hypomethylated
chr17	73258123	73258215	MIRc	MIR	SINE	+	Hypomethylated
chr17	73663947	73664076	MER5A	hAT-Charlie	DNA	-	Hypomethylated
chr17	7451874	7452145	MER39	ERV1	LTR	+	Hypomethylated
chr17	74553971	74554126	MIRc	MIR	SINE	+	Hypomethylated
chr17	74836012	74836449	L2b	L2	LINE	+	Hypomethylated
chr17	7589054	7589274	L1ME2	L1	LINE	+	Hypomethylated
chr17	7591167	7591442	L2a	L2	LINE	+	Hypomethylated
chr17	7607884	7608121	MIRc	MIR	SINE	+	Hypomethylated
chr17	76125044	76125126	MIRc	MIR	SINE	+	Hypomethylated
chr17	76227704	76227865	MIRb	MIR	SINE	-	Hypomethylated
chr17	76778784	76778983	X7C_LINE	CR1	LINE	-	Hypomethylated
chr17	77070571	77070714	MIR	MIR	SINE	+	Hypomethylated
chr17	77702398	77702638	MLT1J	ERVL-MaLR	LTR	-	Hypomethylated
chr17	78119410	78120322	L2b	L2	LINE	+	Hypomethylated
chr17	8022694	8022972	MER33	hAT-Charlie	DNA	-	Hypomethylated
chr17	80250694	80250800	MLT1K	ERVL-MaLR	LTR	-	Hypomethylated
chr17	8060365	8060510	MIRc	MIR	SINE	-	Hypomethylated
chr17	8089142	8089268	MER5B	hAT-Charlie	DNA	+	Hypomethylated
chr17	8095594	8095933	MLT1K	ERVL-MaLR	LTR	+	Hypomethylated
chr17	8124626	8124677	MIRc	MIR	SINE	+	Hypomethylated
chr17	8151553	8151878	AluSx1	Alu	SINE	-	Hypomethylated
chr17	8151886	8152176	AluJb	Alu	SINE	-	Hypomethylated
chr17	8152882	8153050	L2b	L2	LINE	-	Hypomethylated
[truncated: 7,038 more rows]
