# Supplementary material for: The epigenomic landscape of transposable elements across normal human development and anatomy
Source: Nat Commun. 2019 Dec 10;10:5640. doi: 10.1038/s41467-019-13555-x (PMC6904449; doi:10.1038/s41467-019-13555-x)
Supplement: Supplementary file 4 — Supplementary Data 2 [file 41467_2019_13555_MOESM4_ESM.xlsx]

## Sheet: Supplementary Data 2
Supplementary Data 2. Permutation results for proportion of the state in TEs by epigenome.
Permutation tests (1000 permutations) were performed to identify epigenome categories with a significant number of epigenomes with a higher or lower proportion of the state in TEs compared to the sum across all epigenomes (Figure 1c).
Results were filtered to epigenome categories with any epigenome higher or lower than the sum across all epigenomes prior to FDR correction.
State	Category	Grouping	Epigenomes in grouping above/below total proportion	All epigenomes above/below total proportion	P-value	FDR-corrected p-value	Direction
1_TssA	Age	Cell_line	19	30	0	0	Above
1_TssA	Age	Fetal	2	23	1	1	Above
1_TssA	Age	Non_fetal	19	52	0.355	0.968262	Above
1_TssA	Age	Unknown	3	22	0.996	1	Above
1_TssA	Anatomy	BLOOD	5	27	0.982	1	Above
1_TssA	Anatomy	BRAIN	1	13	0.997	1	Above
1_TssA	Anatomy	CERVIX	1	1	0.335	0.963	Above
1_TssA	Anatomy	ESC	7	8	0.001	0.0253421	Above
1_TssA	Anatomy	ESC_DERIVED	2	9	0.868	1	Above
1_TssA	Anatomy	FAT	2	3	0.249	0.869134	Above
1_TssA	Anatomy	GI_COLON	1	3	0.712	1	Above
1_TssA	Anatomy	GI_DUODENUM	2	2	0.107	0.638061	Above
1_TssA	Anatomy	GI_RECTUM	2	3	0.297	0.925602	Above
1_TssA	Anatomy	GI_STOMACH	1	4	0.818	1	Above
1_TssA	Anatomy	HEART	1	4	0.821	1	Above
1_TssA	Anatomy	IPSC	4	5	0.053	0.401882	Above
1_TssA	Anatomy	LIVER	2	2	0.11	0.642	Above
1_TssA	Anatomy	LUNG	2	5	0.528	1	Above
1_TssA	Anatomy	PANCREAS	1	2	0.563	1	Above
1_TssA	Anatomy	PLACENTA	1	2	0.551	1	Above
1_TssA	Anatomy	SKIN	6	8	0.015	0.164148	Above
1_TssA	Anatomy	STROMAL_CONNECTIVE	1	2	0.555	1	Above
1_TssA	Anatomy	THYMUS	1	2	0.577	1	Above
1_TssA	Cancer	No	39	122	0.996	1	Above
1_TssA	Cancer	Yes	4	5	0.06	0.434436	Above
1_TssA	Germline	Ectoderm	6	25	0.918	1	Above
1_TssA	Germline	Endoderm	7	10	0.023	0.223727	Above
1_TssA	Germline	Mesoderm	16	60	0.962	1	Above
1_TssA	Germline	Mixed	2	15	0.981	1	Above
1_TssA	Germline	Other	1	3	0.709	1	Above
1_TssA	Germline	Pluripotent	11	14	0.001	0.0253421	Above
1_TssA	Group	Blood & T-cell	3	14	0.904	1	Above
1_TssA	Group	Brain	1	10	0.99	1	Above
1_TssA	Group	Digestive	3	12	0.843	1	Above
1_TssA	Group	ENCODE2012	6	16	0.474	1	Above
1_TssA	Group	Epithelial	6	8	0.011	0.134089	Above
1_TssA	Group	ESC	7	8	0.001	0.0253421	Above
1_TssA	Group	ES-deriv	2	9	0.868	1	Above
1_TssA	Group	Heart	1	5	0.9	1	Above
1_TssA	Group	iPSC	4	5	0.053	0.401882	Above
1_TssA	Group	Mesench	3	4	0.128	0.682762	Above
1_TssA	Group	Other	3	11	0.779	1	Above
1_TssA	Group	Sm. Muscle	3	4	0.108	0.638061	Above
1_TssA	Group	Thymus	1	2	0.577	1	Above
1_TssA	Type	CellLine	3	5	0.216	0.813698	Above
1_TssA	Type	ESCDerived	2	9	0.868	1	Above
1_TssA	Type	PrimaryCell	3	25	0.999	1	Above
1_TssA	Type	PrimaryCulture	23	38	0	0	Above
1_TssA	Type	PrimaryTissue	12	50	0.989	1	Above
10_TssBiv	Age	Cell_line	15	30	0.013	0.150831	Above
10_TssBiv	Age	Fetal	9	23	0.311	0.930102	Above
10_TssBiv	Age	Non_fetal	15	52	0.799	1	Above
10_TssBiv	Age	Unknown	2	22	0.998	1	Above
10_TssBiv	Anatomy	ADRENAL	1	1	0.318	0.93944	Above
10_TssBiv	Anatomy	BLOOD	10	27	0.364	0.968262	Above
10_TssBiv	Anatomy	BRAIN	1	13	0.995	1	Above
10_TssBiv	Anatomy	BREAST	1	3	0.724	1	Above
10_TssBiv	Anatomy	CERVIX	1	1	0.329	0.957181	Above
10_TssBiv	Anatomy	ESC	5	8	0.067	0.467543	Above
10_TssBiv	Anatomy	ESC_DERIVED	1	9	0.978	1	Above
10_TssBiv	Anatomy	FAT	3	3	0.038	0.318209	Above
10_TssBiv	Anatomy	GI_RECTUM	1	3	0.7	1	Above
10_TssBiv	Anatomy	GI_STOMACH	2	4	0.397	0.985338	Above
10_TssBiv	Anatomy	HEART	2	4	0.411	1	Above
10_TssBiv	Anatomy	IPSC	4	5	0.044	0.356067	Above
10_TssBiv	Anatomy	KIDNEY	1	1	0.364	0.968262	Above
10_TssBiv	Anatomy	LIVER	2	2	0.104	0.629887	Above
10_TssBiv	Anatomy	LUNG	1	5	0.858	1	Above
10_TssBiv	Anatomy	MUSCLE	1	7	0.942	1	Above
10_TssBiv	Anatomy	SKIN	3	8	0.518	1	Above
10_TssBiv	Anatomy	STROMAL_CONNECTIVE	1	2	0.541	1	Above
10_TssBiv	Cancer	No	38	122	0.979	1	Above
10_TssBiv	Cancer	Yes	3	5	0.179	0.76612	Above
10_TssBiv	Germline	Ectoderm	3	25	0.996	1	Above
10_TssBiv	Germline	Endoderm	2	10	0.891	1	Above
10_TssBiv	Germline	Mesoderm	22	60	0.202	0.800519	Above
10_TssBiv	Germline	Mixed	5	15	0.59	1	Above
10_TssBiv	Germline	Pluripotent	9	14	0.008	0.104108	Above
10_TssBiv	Group	Adipose	1	1	0.318	0.93944	Above
10_TssBiv	Group	Blood & T-cell	2	14	0.976	1	Above
10_TssBiv	Group	Brain	1	10	0.984	1	Above
10_TssBiv	Group	Digestive	2	12	0.946	1	Above
10_TssBiv	Group	ENCODE2012	5	16	0.639	1	Above
10_TssBiv	Group	Epithelial	4	8	0.258	0.871768	Above
10_TssBiv	Group	ESC	5	8	0.067	0.467543	Above
10_TssBiv	Group	ES-deriv	1	9	0.978	1	Above
10_TssBiv	Group	Heart	2	5	0.555	1	Above
10_TssBiv	Group	HSC & B-cell	5	9	0.119	0.677866	Above
10_TssBiv	Group	iPSC	4	5	0.044	0.356067	Above
10_TssBiv	Group	Mesench	3	4	0.103	0.627778	Above
10_TssBiv	Group	Muscle	1	5	0.858	1	Above
10_TssBiv	Group	Other	4	11	0.528	1	Above
10_TssBiv	Group	Sm. Muscle	1	4	0.798	1	Above
10_TssBiv	Type	CellLine	2	5	0.5	1	Above
10_TssBiv	Type	ESCDerived	1	9	0.978	1	Above
10_TssBiv	Type	PrimaryCell	9	25	0.433	1	Above
10_TssBiv	Type	PrimaryCulture	17	38	0.038	0.318209	Above
10_TssBiv	Type	PrimaryTissue	12	50	0.959	1	Above
11_BivFlnk	Age	Cell_line	19	30	0	0	Above
11_BivFlnk	Age	Fetal	6	23	0.91	1	Above
11_BivFlnk	Age	Non_fetal	15	52	0.949	1	Above
11_BivFlnk	Age	Unknown	6	22	0.886	1	Above
11_BivFlnk	Anatomy	BLOOD	9	27	0.719	1	Above
11_BivFlnk	Anatomy	BONE	1	1	0.353	0.968262	Above
11_BivFlnk	Anatomy	BRAIN	2	13	0.981	1	Above
11_BivFlnk	Anatomy	CERVIX	1	1	0.338	0.963	Above
11_BivFlnk	Anatomy	ESC	7	8	0.004	0.0700364	Above
11_BivFlnk	Anatomy	ESC_DERIVED	2	9	0.892	1	Above
11_BivFlnk	Anatomy	FAT	2	3	0.282	0.914364	Above
11_BivFlnk	Anatomy	GI_DUODENUM	1	2	0.602	1	Above
11_BivFlnk	Anatomy	GI_INTESTINE	1	3	0.733	1	Above
11_BivFlnk	Anatomy	GI_RECTUM	2	3	0.303	0.930102	Above
11_BivFlnk	Anatomy	GI_STOMACH	2	4	0.466	1	Above
11_BivFlnk	Anatomy	HEART	2	4	0.457	1	Above
11_BivFlnk	Anatomy	IPSC	3	5	0.247	0.869134	Above
11_BivFlnk	Anatomy	KIDNEY	1	1	0.382	0.985338	Above
11_BivFlnk	Anatomy	LIVER	1	2	0.595	1	Above
11_BivFlnk	Anatomy	LUNG	2	5	0.607	1	Above
11_BivFlnk	Anatomy	MUSCLE	2	7	0.795	1	Above
11_BivFlnk	Anatomy	PANCREAS	2	2	0.125	0.677866	Above
11_BivFlnk	Anatomy	SKIN	1	8	0.978	1	Above
11_BivFlnk	Anatomy	STROMAL_CONNECTIVE	1	2	0.601	1	Above
11_BivFlnk	Anatomy	VASCULAR	1	2	0.6	1	Above
11_BivFlnk	Cancer	No	41	122	1	1	Above
11_BivFlnk	Cancer	Yes	5	5	0.002	0.0437727	Above
11_BivFlnk	Germline	Ectoderm	2	25	1	1	Above
11_BivFlnk	Germline	Endoderm	8	10	0.002	0.0437727	Above
11_BivFlnk	Germline	Mesoderm	21	60	0.68	1	Above
11_BivFlnk	Germline	Mixed	4	15	0.875	1	Above
11_BivFlnk	Germline	Pluripotent	11	14	0.001	0.0253421	Above
11_BivFlnk	Group	Blood & T-cell	4	14	0.834	1	Above
11_BivFlnk	Group	Brain	2	10	0.931	1	Above
11_BivFlnk	Group	Digestive	5	12	0.441	1	Above
11_BivFlnk	Group	ENCODE2012	10	16	0.01	0.125065	Above
11_BivFlnk	Group	ESC	7	8	0.004	0.0700364	Above
11_BivFlnk	Group	ES-deriv	2	9	0.892	1	Above
11_BivFlnk	Group	Heart	3	5	0.261	0.87576	Above
11_BivFlnk	Group	HSC & B-cell	1	9	0.986	1	Above
11_BivFlnk	Group	iPSC	3	5	0.247	0.869134	Above
11_BivFlnk	Group	Mesench	3	4	0.125	0.677866	Above
11_BivFlnk	Group	Muscle	1	5	0.9	1	Above
11_BivFlnk	Group	Other	4	11	0.62	1	Above
11_BivFlnk	Group	Sm. Muscle	1	4	0.839	1	Above
11_BivFlnk	Type	CellLine	4	5	0.05	0.394672	Above
11_BivFlnk	Type	ESCDerived	2	9	0.892	1	Above
11_BivFlnk	Type	PrimaryCell	6	25	0.95	1	Above
11_BivFlnk	Type	PrimaryCulture	18	38	0.065	0.460257	Above
11_BivFlnk	Type	PrimaryTissue	16	50	0.841	1	Above
12_EnhBiv	Age	Cell_line	22	30	0	0	Above
12_EnhBiv	Age	Fetal	5	23	0.987	1	Above
12_EnhBiv	Age	Non_fetal	15	52	0.991	1	Above
12_EnhBiv	Age	Unknown	8	22	0.739	1	Above
12_EnhBiv	Anatomy	ADRENAL	1	1	0.363	0.968262	Above
12_EnhBiv	Anatomy	BLOOD	7	27	0.963	1	Above
12_EnhBiv	Anatomy	BONE	1	1	0.397	0.985338	Above
12_EnhBiv	Anatomy	CERVIX	1	1	0.384	0.985338	Above
12_EnhBiv	Anatomy	ESC	7	8	0.007	0.100612	Above
12_EnhBiv	Anatomy	ESC_DERIVED	3	9	0.774	1	Above
12_EnhBiv	Anatomy	FAT	2	3	0.339	0.963	Above
12_EnhBiv	Anatomy	GI_DUODENUM	1	2	0.636	1	Above
12_EnhBiv	Anatomy	GI_STOMACH	1	4	0.87	1	Above
12_EnhBiv	Anatomy	HEART	1	4	0.884	1	Above
12_EnhBiv	Anatomy	IPSC	4	5	0.077	0.511386	Above
12_EnhBiv	Anatomy	KIDNEY	1	1	0.407	1	Above
12_EnhBiv	Anatomy	LIVER	1	2	0.674	1	Above
12_EnhBiv	Anatomy	LUNG	3	5	0.328	0.957164	Above
12_EnhBiv	Anatomy	MUSCLE	5	7	0.07	0.4815	Above
12_EnhBiv	Anatomy	MUSCLE_LEG	1	1	0.389	0.985338	Above
12_EnhBiv	Anatomy	PANCREAS	2	2	0.147	0.710563	Above
12_EnhBiv	Anatomy	SKIN	4	8	0.361	0.968262	Above
12_EnhBiv	Anatomy	STROMAL_CONNECTIVE	2	2	0.167	0.727697	Above
12_EnhBiv	Anatomy	THYMUS	1	2	0.638	1	Above
12_EnhBiv	Anatomy	VASCULAR	1	2	0.632	1	Above
12_EnhBiv	Cancer	No	45	122	1	1	Above
12_EnhBiv	Cancer	Yes	5	5	0.01	0.125065	Above
12_EnhBiv	Germline	Ectoderm	2	25	1	1	Above
12_EnhBiv	Germline	Endoderm	6	10	0.132	0.682762	Above
12_EnhBiv	Germline	Mesoderm	27	60	0.162	0.725548	Above
12_EnhBiv	Germline	Mixed	3	15	0.978	1	Above
12_EnhBiv	Germline	Pluripotent	12	14	0	0	Above
12_EnhBiv	Group	Blood & T-cell	2	14	0.996	1	Above
12_EnhBiv	Group	Digestive	1	12	0.997	1	Above
12_EnhBiv	Group	ENCODE2012	13	16	0.001	0.0253421	Above
12_EnhBiv	Group	Epithelial	2	8	0.885	1	Above
12_EnhBiv	Group	ESC	7	8	0.007	0.100612	Above
12_EnhBiv	Group	ES-deriv	3	9	0.774	1	Above
12_EnhBiv	Group	Heart	2	5	0.66	1	Above
12_EnhBiv	Group	HSC & B-cell	1	9	0.989	1	Above
12_EnhBiv	Group	IMR90	1	1	0.39	0.985338	Above
12_EnhBiv	Group	iPSC	4	5	0.077	0.511386	Above
12_EnhBiv	Group	Mesench	4	4	0.025	0.233738	Above
12_EnhBiv	Group	Muscle	3	5	0.277	0.910413	Above
12_EnhBiv	Group	Myosat	1	1	0.418	1	Above
12_EnhBiv	Group	Other	4	11	0.716	1	Above
12_EnhBiv	Group	Sm. Muscle	1	4	0.876	1	Above
12_EnhBiv	Group	Thymus	1	2	0.638	1	Above
12_EnhBiv	Type	CellLine	5	5	0.008	0.104108	Above
12_EnhBiv	Type	ESCDerived	3	9	0.774	1	Above
12_EnhBiv	Type	PrimaryCell	4	25	0.999	1	Above
12_EnhBiv	Type	PrimaryCulture	26	38	0	0	Above
12_EnhBiv	Type	PrimaryTissue	12	50	1	1	Above
13_ReprPC	Age	Cell_line	15	30	0.022	0.216184	Above
13_ReprPC	Age	Fetal	10	23	0.222	0.815977	Above
13_ReprPC	Age	Non_fetal	12	52	0.988	1	Above
13_ReprPC	Age	Unknown	6	22	0.84	1	Above
13_ReprPC	Anatomy	BLOOD	8	27	0.76	1	Above
13_ReprPC	Anatomy	BONE	1	1	0.359	0.968262	Above
13_ReprPC	Anatomy	BRAIN	5	13	0.459	1	Above
13_ReprPC	Anatomy	BREAST	1	3	0.722	1	Above
13_ReprPC	Anatomy	ESC	5	8	0.076	0.511386	Above
13_ReprPC	Anatomy	ESC_DERIVED	3	9	0.646	1	Above
13_ReprPC	Anatomy	FAT	2	3	0.26	0.875455	Above
13_ReprPC	Anatomy	GI_STOMACH	1	4	0.826	1	Above
13_ReprPC	Anatomy	HEART	1	4	0.832	1	Above
13_ReprPC	Anatomy	IPSC	3	5	0.213	0.813698	Above
13_ReprPC	Anatomy	LUNG	3	5	0.216	0.813698	Above
13_ReprPC	Anatomy	MUSCLE	2	7	0.779	1	Above
13_ReprPC	Anatomy	MUSCLE_LEG	1	1	0.334	0.963	Above
13_ReprPC	Anatomy	SKIN	4	8	0.248	0.869134	Above
13_ReprPC	Anatomy	STROMAL_CONNECTIVE	2	2	0.126	0.677866	Above
13_ReprPC	Anatomy	VASCULAR	1	2	0.574	1	Above
13_ReprPC	Cancer	No	41	122	0.8	1	Above
13_ReprPC	Cancer	Yes	2	5	0.551	1	Above
13_ReprPC	Germline	Ectoderm	8	25	0.655	1	Above
13_ReprPC	Germline	Endoderm	2	10	0.919	1	Above
13_ReprPC	Germline	Mesoderm	24	60	0.123	0.677866	Above
13_ReprPC	Germline	Mixed	1	15	0.997	1	Above
13_ReprPC	Germline	Pluripotent	8	14	0.041	0.337462	Above
13_ReprPC	Group	Blood & T-cell	1	14	0.996	1	Above
13_ReprPC	Group	Brain	3	10	0.708	1	Above
13_ReprPC	Group	ENCODE2012	7	16	0.272	0.900124	Above
13_ReprPC	Group	Epithelial	4	8	0.269	0.893266	Above
13_ReprPC	Group	ESC	5	8	0.076	0.511386	Above
13_ReprPC	Group	ES-deriv	3	9	0.646	1	Above
13_ReprPC	Group	Heart	1	5	0.893	1	Above
13_ReprPC	Group	HSC & B-cell	5	9	0.13	0.682762	Above
13_ReprPC	Group	IMR90	1	1	0.356	0.968262	Above
13_ReprPC	Group	iPSC	3	5	0.213	0.813698	Above
13_ReprPC	Group	Mesench	4	4	0.015	0.164148	Above
13_ReprPC	Group	Muscle	1	5	0.888	1	Above
13_ReprPC	Group	Myosat	1	1	0.352	0.968262	Above
13_ReprPC	Group	Neurosph	2	2	0.116	0.67294	Above
13_ReprPC	Group	Other	1	11	0.987	1	Above
13_ReprPC	Group	Sm. Muscle	1	4	0.815	1	Above
13_ReprPC	Type	CellLine	3	5	0.213	0.813698	Above
13_ReprPC	Type	ESCDerived	3	9	0.646	1	Above
13_ReprPC	Type	PrimaryCell	8	25	0.669	1	Above
13_ReprPC	Type	PrimaryCulture	22	38	0	0	Above
13_ReprPC	Type	PrimaryTissue	7	50	0.999	1	Above
14_ReprPCWk	Age	Cell_line	10	30	0.97	1	Above
14_ReprPCWk	Age	Fetal	12	23	0.317	0.93944	Above
14_ReprPCWk	Age	Non_fetal	21	52	0.895	1	Above
14_ReprPCWk	Age	Unknown	15	22	0.016	0.173124	Above
14_ReprPCWk	Anatomy	ADRENAL	1	1	0.456	1	Above
14_ReprPCWk	Anatomy	BLOOD	12	27	0.616	1	Above
14_ReprPCWk	Anatomy	BONE	1	1	0.448	1	Above
14_ReprPCWk	Anatomy	BRAIN	6	13	0.616	1	Above
14_ReprPCWk	Anatomy	BREAST	1	3	0.854	1	Above
14_ReprPCWk	Anatomy	ESC	1	8	0.99	1	Above
14_ReprPCWk	Anatomy	ESC_DERIVED	4	9	0.66	1	Above
14_ReprPCWk	Anatomy	FAT	1	3	0.873	1	Above
14_ReprPCWk	Anatomy	GI_INTESTINE	1	3	0.844	1	Above
14_ReprPCWk	Anatomy	GI_RECTUM	1	3	0.853	1	Above
14_ReprPCWk	Anatomy	GI_STOMACH	2	4	0.628	1	Above
14_ReprPCWk	Anatomy	IPSC	3	5	0.416	1	Above
14_ReprPCWk	Anatomy	LIVER	1	2	0.701	1	Above
14_ReprPCWk	Anatomy	LUNG	3	5	0.403	0.997569	Above
14_ReprPCWk	Anatomy	MUSCLE	6	7	0.025	0.233738	Above
14_ReprPCWk	Anatomy	MUSCLE_LEG	1	1	0.461	1	Above
14_ReprPCWk	Anatomy	OVARY	1	1	0.461	1	Above
14_ReprPCWk	Anatomy	SKIN	7	8	0.02	0.204894	Above
14_ReprPCWk	Anatomy	STROMAL_CONNECTIVE	2	2	0.204	0.801845	Above
14_ReprPCWk	Anatomy	THYMUS	2	2	0.193	0.784215	Above
14_ReprPCWk	Anatomy	VASCULAR	1	2	0.704	1	Above
14_ReprPCWk	Cancer	No	57	122	0.236	0.841733	Above
14_ReprPCWk	Cancer	Yes	1	5	0.954	1	Above
14_ReprPCWk	Germline	Ectoderm	14	25	0.186	0.776211	Above
14_ReprPCWk	Germline	Endoderm	2	10	0.985	1	Above
14_ReprPCWk	Germline	Mesoderm	31	60	0.131	0.682762	Above
14_ReprPCWk	Germline	Mixed	7	15	0.583	1	Above
14_ReprPCWk	Germline	Pluripotent	4	14	0.956	1	Above
14_ReprPCWk	Group	Blood & T-cell	7	14	0.478	1	Above
14_ReprPCWk	Group	Brain	3	10	0.914	1	Above
14_ReprPCWk	Group	Digestive	3	12	0.964	1	Above
14_ReprPCWk	Group	ENCODE2012	9	16	0.254	0.87047	Above
14_ReprPCWk	Group	Epithelial	7	8	0.022	0.216184	Above
14_ReprPCWk	Group	ESC	1	8	0.99	1	Above
14_ReprPCWk	Group	ES-deriv	4	9	0.66	1	Above
14_ReprPCWk	Group	HSC & B-cell	4	9	0.658	1	Above
14_ReprPCWk	Group	IMR90	1	1	0.452	1	Above
14_ReprPCWk	Group	iPSC	3	5	0.416	1	Above
14_ReprPCWk	Group	Mesench	3	4	0.256	0.871124	Above
14_ReprPCWk	Group	Muscle	4	5	0.137	0.694374	Above
14_ReprPCWk	Group	Myosat	1	1	0.437	1	Above
14_ReprPCWk	Group	Neurosph	2	2	0.231	0.836289	Above
14_ReprPCWk	Group	Other	3	11	0.944	1	Above
14_ReprPCWk	Group	Sm. Muscle	1	4	0.918	1	Above
14_ReprPCWk	Group	Thymus	2	2	0.193	0.784215	Above
14_ReprPCWk	Type	CellLine	2	5	0.754	1	Above
14_ReprPCWk	Type	ESCDerived	4	9	0.66	1	Above
14_ReprPCWk	Type	PrimaryCell	13	25	0.311	0.930102	Above
14_ReprPCWk	Type	PrimaryCulture	23	38	0.026	0.238457	Above
14_ReprPCWk	Type	PrimaryTissue	16	50	0.996	1	Above
15_Quies	Age	Cell_line	16	30	0.353	0.968262	Above
15_Quies	Age	Fetal	10	23	0.789	1	Above
15_Quies	Age	Non_fetal	29	52	0.123	0.677866	Above
15_Quies	Age	Unknown	7	22	0.978	1	Above
15_Quies	Anatomy	BLOOD	3	27	1	1	Above
15_Quies	Anatomy	BRAIN	11	13	0.005	0.0830172	Above
15_Quies	Anatomy	BREAST	1	3	0.878	1	Above
15_Quies	Anatomy	CERVIX	1	1	0.481	1	Above
15_Quies	Anatomy	ESC	3	8	0.842	1	Above
15_Quies	Anatomy	ESC_DERIVED	6	9	0.218	0.813698	Above
15_Quies	Anatomy	GI_COLON	2	3	0.47	1	Above
15_Quies	Anatomy	GI_DUODENUM	1	2	0.746	1	Above
15_Quies	Anatomy	GI_ESOPHAGUS	1	1	0.496	1	Above
15_Quies	Anatomy	GI_INTESTINE	1	3	0.865	1	Above
15_Quies	Anatomy	GI_RECTUM	3	3	0.106	0.637988	Above
15_Quies	Anatomy	GI_STOMACH	4	4	0.06	0.434436	Above
15_Quies	Anatomy	HEART	4	4	0.046	0.366099	Above
15_Quies	Anatomy	IPSC	3	5	0.5	1	Above
15_Quies	Anatomy	KIDNEY	1	1	0.481	1	Above
15_Quies	Anatomy	LUNG	3	5	0.471	1	Above
15_Quies	Anatomy	MUSCLE	5	7	0.187	0.776211	Above
15_Quies	Anatomy	OVARY	1	1	0.511	1	Above
15_Quies	Anatomy	PANCREAS	2	2	0.251	0.869471	Above
15_Quies	Anatomy	PLACENTA	1	2	0.745	1	Above
15_Quies	Anatomy	SKIN	3	8	0.855	1	Above
15_Quies	Anatomy	SPLEEN	1	1	0.473	1	Above
15_Quies	Anatomy	STROMAL_CONNECTIVE	1	2	0.757	1	Above
15_Quies	Cancer	No	59	122	0.807	1	Above
15_Quies	Cancer	Yes	3	5	0.477	1	Above
15_Quies	Germline	Ectoderm	18	25	0.003	0.0566471	Above
15_Quies	Germline	Endoderm	7	10	0.149	0.710563	Above
15_Quies	Germline	Mesoderm	21	60	0.999	1	Above
15_Quies	Germline	Mixed	7	15	0.681	1	Above
15_Quies	Germline	Other	2	3	0.465	1	Above
15_Quies	Germline	Pluripotent	7	14	0.571	1	Above
15_Quies	Group	Brain	9	10	0.007	0.100612	Above
15_Quies	Group	Digestive	8	12	0.157	0.716545	Above
15_Quies	Group	ENCODE2012	11	16	0.081	0.52351	Above
15_Quies	Group	Epithelial	1	8	0.994	1	Above
15_Quies	Group	ESC	3	8	0.842	1	Above
15_Quies	Group	ES-deriv	6	9	0.218	0.813698	Above
15_Quies	Group	Heart	4	5	0.161	0.7245	Above
15_Quies	Group	HSC & B-cell	1	9	0.997	1	Above
15_Quies	Group	iPSC	3	5	0.5	1	Above
15_Quies	Group	Mesench	1	4	0.94	1	Above
15_Quies	Group	Muscle	2	5	0.797	1	Above
15_Quies	Group	Myosat	1	1	0.506	1	Above
15_Quies	Group	Neurosph	1	2	0.737	1	Above
15_Quies	Group	Other	7	11	0.234	0.840828	Above
15_Quies	Group	Sm. Muscle	4	4	0.053	0.401882	Above
15_Quies	Type	CellLine	2	5	0.797	1	Above
15_Quies	Type	ESCDerived	6	9	0.218	0.813698	Above
15_Quies	Type	PrimaryCell	1	25	1	1	Above
15_Quies	Type	PrimaryCulture	19	38	0.535	1	Above
15_Quies	Type	PrimaryTissue	34	50	0	0	Above
2_TssAFlnk	Age	Cell_line	18	30	0.003	0.0566471	Above
2_TssAFlnk	Age	Fetal	6	23	0.928	1	Above
2_TssAFlnk	Age	Non_fetal	13	52	0.993	1	Above
2_TssAFlnk	Age	Unknown	11	22	0.14	0.698549	Above
2_TssAFlnk	Anatomy	BLOOD	16	27	0.011	0.134089	Above
2_TssAFlnk	Anatomy	BREAST	1	3	0.769	1	Above
2_TssAFlnk	Anatomy	CERVIX	1	1	0.366	0.968262	Above
2_TssAFlnk	Anatomy	ESC	6	8	0.034	0.294973	Above
2_TssAFlnk	Anatomy	ESC_DERIVED	2	9	0.912	1	Above
2_TssAFlnk	Anatomy	FAT	2	3	0.311	0.930102	Above
2_TssAFlnk	Anatomy	GI_DUODENUM	2	2	0.146	0.710563	Above
2_TssAFlnk	Anatomy	GI_INTESTINE	2	3	0.328	0.957164	Above
2_TssAFlnk	Anatomy	GI_RECTUM	1	3	0.765	1	Above
2_TssAFlnk	Anatomy	HEART	1	4	0.864	1	Above
2_TssAFlnk	Anatomy	IPSC	3	5	0.25	0.869134	Above
2_TssAFlnk	Anatomy	LIVER	2	2	0.155	0.710786	Above
2_TssAFlnk	Anatomy	LUNG	1	5	0.898	1	Above
2_TssAFlnk	Anatomy	MUSCLE	1	7	0.963	1	Above
2_TssAFlnk	Anatomy	SKIN	4	8	0.372	0.97612	Above
2_TssAFlnk	Anatomy	STROMAL_CONNECTIVE	1	2	0.612	1	Above
2_TssAFlnk	Anatomy	THYMUS	2	2	0.133	0.682762	Above
2_TssAFlnk	Cancer	No	43	122	1	1	Above
2_TssAFlnk	Cancer	Yes	5	5	0.007	0.100612	Above
2_TssAFlnk	Germline	Ectoderm	4	25	1	1	Above
2_TssAFlnk	Germline	Endoderm	5	10	0.319	0.93944	Above
2_TssAFlnk	Germline	Mesoderm	24	60	0.394	0.985338	Above
2_TssAFlnk	Germline	Mixed	5	15	0.74	1	Above
2_TssAFlnk	Germline	Pluripotent	10	14	0.006	0.0947213	Above
2_TssAFlnk	Group	Blood & T-cell	10	14	0.008	0.104108	Above
2_TssAFlnk	Group	Digestive	4	12	0.77	1	Above
2_TssAFlnk	Group	ENCODE2012	8	16	0.192	0.784215	Above
2_TssAFlnk	Group	Epithelial	4	8	0.365	0.968262	Above
2_TssAFlnk	Group	ESC	6	8	0.034	0.294973	Above
2_TssAFlnk	Group	ES-deriv	2	9	0.912	1	Above
2_TssAFlnk	Group	Heart	1	5	0.92	1	Above
2_TssAFlnk	Group	HSC & B-cell	2	9	0.919	1	Above
2_TssAFlnk	Group	iPSC	3	5	0.25	0.869134	Above
2_TssAFlnk	Group	Mesench	3	4	0.153	0.710786	Above
2_TssAFlnk	Group	Myosat	1	1	0.375	0.981318	Above
2_TssAFlnk	Group	Other	1	11	0.996	1	Above
2_TssAFlnk	Group	Sm. Muscle	1	4	0.858	1	Above
2_TssAFlnk	Group	Thymus	2	2	0.133	0.682762	Above
2_TssAFlnk	Type	CellLine	4	5	0.063	0.452754	Above
2_TssAFlnk	Type	ESCDerived	2	9	0.912	1	Above
2_TssAFlnk	Type	PrimaryCell	13	25	0.075	0.511386	Above
2_TssAFlnk	Type	PrimaryCulture	20	38	0.025	0.233738	Above
2_TssAFlnk	Type	PrimaryTissue	9	50	0.999	1	Above
3_TxFlnk	Age	Cell_line	21	30	0	0	Above
3_TxFlnk	Age	Fetal	6	23	0.968	1	Above
3_TxFlnk	Age	Non_fetal	15	52	0.995	1	Above
3_TxFlnk	Age	Unknown	10	22	0.422	1	Above
3_TxFlnk	Anatomy	BLOOD	18	27	0.002	0.0437727	Above
3_TxFlnk	Anatomy	BREAST	1	3	0.795	1	Above
3_TxFlnk	Anatomy	CERVIX	1	1	0.422	1	Above
3_TxFlnk	Anatomy	ESC	7	8	0.002	0.0437727	Above
3_TxFlnk	Anatomy	ESC_DERIVED	3	9	0.801	1	Above
3_TxFlnk	Anatomy	FAT	2	3	0.351	0.968262	Above
3_TxFlnk	Anatomy	GI_RECTUM	1	3	0.782	1	Above
3_TxFlnk	Anatomy	HEART	1	4	0.888	1	Above
3_TxFlnk	Anatomy	IPSC	4	5	0.079	0.514034	Above
3_TxFlnk	Anatomy	LIVER	2	2	0.17	0.730848	Above
3_TxFlnk	Anatomy	LUNG	1	5	0.929	1	Above
3_TxFlnk	Anatomy	MUSCLE	2	7	0.854	1	Above
3_TxFlnk	Anatomy	SKIN	4	8	0.431	1	Above
3_TxFlnk	Anatomy	STROMAL_CONNECTIVE	2	2	0.152	0.710563	Above
3_TxFlnk	Anatomy	THYMUS	2	2	0.152	0.710563	Above
3_TxFlnk	Anatomy	VASCULAR	1	2	0.652	1	Above
3_TxFlnk	Cancer	No	47	122	1	1	Above
3_TxFlnk	Cancer	Yes	5	5	0.015	0.164148	Above
3_TxFlnk	Germline	Ectoderm	6	25	0.992	1	Above
3_TxFlnk	Germline	Endoderm	4	10	0.643	1	Above
3_TxFlnk	Germline	Mesoderm	28	60	0.161	0.7245	Above
3_TxFlnk	Germline	Mixed	3	15	0.982	1	Above
3_TxFlnk	Germline	Pluripotent	11	14	0.001	0.0253421	Above
3_TxFlnk	Group	Blood & T-cell	7	14	0.326	0.957128	Above
3_TxFlnk	Group	Digestive	1	12	0.998	1	Above
3_TxFlnk	Group	ENCODE2012	10	16	0.052	0.401882	Above
3_TxFlnk	Group	Epithelial	4	8	0.432	1	Above
3_TxFlnk	Group	ESC	7	8	0.002	0.0437727	Above
3_TxFlnk	Group	ES-deriv	3	9	0.801	1	Above
3_TxFlnk	Group	Heart	1	5	0.937	1	Above
3_TxFlnk	Group	HSC & B-cell	7	9	0.021	0.212874	Above
3_TxFlnk	Group	iPSC	4	5	0.079	0.514034	Above
3_TxFlnk	Group	Mesench	4	4	0.028	0.254377	Above
3_TxFlnk	Group	Muscle	1	5	0.939	1	Above
3_TxFlnk	Group	Other	1	11	0.997	1	Above
3_TxFlnk	Group	Thymus	2	2	0.152	0.710563	Above
3_TxFlnk	Type	CellLine	4	5	0.094	0.591647	Above
3_TxFlnk	Type	ESCDerived	3	9	0.801	1	Above
3_TxFlnk	Type	PrimaryCell	16	25	0.006	0.0947213	Above
3_TxFlnk	Type	PrimaryCulture	23	38	0.003	0.0566471	Above
3_TxFlnk	Type	PrimaryTissue	6	50	1	1	Above
4_Tx	Age	Cell_line	13	30	0.455	1	Above
4_Tx	Age	Fetal	15	23	0.013	0.150831	Above
4_Tx	Age	Non_fetal	19	52	0.852	1	Above
4_Tx	Age	Unknown	5	22	0.985	1	Above
4_Tx	Anatomy	ADRENAL	1	1	0.39	0.985338	Above
4_Tx	Anatomy	BLOOD	16	27	0.033	0.29155	Above
4_Tx	Anatomy	BRAIN	2	13	0.993	1	Above
4_Tx	Anatomy	BREAST	2	3	0.357	0.968262	Above
4_Tx	Anatomy	ESC	3	8	0.715	1	Above
4_Tx	Anatomy	ESC_DERIVED	6	9	0.101	0.61951	Above
4_Tx	Anatomy	FAT	2	3	0.383	0.985338	Above
4_Tx	Anatomy	GI_DUODENUM	1	2	0.664	1	Above
4_Tx	Anatomy	GI_INTESTINE	2	3	0.367	0.968262	Above
4_Tx	Anatomy	GI_STOMACH	1	4	0.882	1	Above
4_Tx	Anatomy	HEART	1	4	0.87	1	Above
4_Tx	Anatomy	IPSC	1	5	0.935	1	Above
4_Tx	Anatomy	LIVER	1	2	0.65	1	Above
4_Tx	Anatomy	LUNG	2	5	0.679	1	Above
4_Tx	Anatomy	MUSCLE	1	7	0.984	1	Above
4_Tx	Anatomy	MUSCLE_LEG	1	1	0.396	0.985338	Above
4_Tx	Anatomy	SKIN	5	8	0.187	0.776211	Above
4_Tx	Anatomy	STROMAL_CONNECTIVE	2	2	0.167	0.727697	Above
4_Tx	Anatomy	THYMUS	2	2	0.165	0.725548	Above
4_Tx	Cancer	No	51	122	0.302	0.930102	Above
4_Tx	Cancer	Yes	1	5	0.932	1	Above
4_Tx	Germline	Ectoderm	10	25	0.64	1	Above
4_Tx	Germline	Endoderm	2	10	0.964	1	Above
4_Tx	Germline	Mesoderm	28	60	0.14	0.698549	Above
4_Tx	Germline	Mixed	8	15	0.214	0.813698	Above
4_Tx	Germline	Pluripotent	4	14	0.894	1	Above
4_Tx	Group	Blood & T-cell	6	14	0.567	1	Above
4_Tx	Group	Digestive	4	12	0.81	1	Above
4_Tx	Group	ENCODE2012	2	16	0.999	1	Above
4_Tx	Group	Epithelial	7	8	0.008	0.104108	Above
4_Tx	Group	ESC	3	8	0.715	1	Above
4_Tx	Group	ES-deriv	6	9	0.101	0.61951	Above
4_Tx	Group	Heart	1	5	0.929	1	Above
4_Tx	Group	HSC & B-cell	8	9	0.005	0.0830172	Above
4_Tx	Group	IMR90	1	1	0.411	1	Above
4_Tx	Group	iPSC	1	5	0.935	1	Above
4_Tx	Group	Mesench	4	4	0.026	0.238457	Above
4_Tx	Group	Muscle	2	5	0.686	1	Above
4_Tx	Group	Neurosph	2	2	0.17	0.730848	Above
4_Tx	Group	Other	3	11	0.917	1	Above
4_Tx	Group	Thymus	2	2	0.165	0.725548	Above
4_Tx	Type	CellLine	2	5	0.702	1	Above
4_Tx	Type	ESCDerived	6	9	0.101	0.61951	Above
4_Tx	Type	PrimaryCell	16	25	0.008	0.104108	Above
4_Tx	Type	PrimaryCulture	16	38	0.512	1	Above
4_Tx	Type	PrimaryTissue	12	50	1	1	Above
5_TxWk	Age	Cell_line	10	30	0.996	1	Above
5_TxWk	Age	Fetal	10	23	0.915	1	Above
5_TxWk	Age	Non_fetal	28	52	0.634	1	Above
5_TxWk	Age	Unknown	21	22	0	0	Above
5_TxWk	Anatomy	ADRENAL	1	1	0.533	1	Above
5_TxWk	Anatomy	BLOOD	27	27	0	0	Above
5_TxWk	Anatomy	BONE	1	1	0.518	1	Above
5_TxWk	Anatomy	BRAIN	2	13	1	1	Above
5_TxWk	Anatomy	BREAST	3	3	0.148	0.710563	Above
5_TxWk	Anatomy	CERVIX	1	1	0.555	1	Above
5_TxWk	Anatomy	ESC	1	8	0.999	1	Above
5_TxWk	Anatomy	FAT	3	3	0.16	0.7245	Above
5_TxWk	Anatomy	GI_DUODENUM	2	2	0.29	0.924735	Above
5_TxWk	Anatomy	GI_INTESTINE	1	3	0.903	1	Above
5_TxWk	Anatomy	GI_RECTUM	2	3	0.556	1	Above
5_TxWk	Anatomy	GI_STOMACH	1	4	0.959	1	Above
5_TxWk	Anatomy	IPSC	1	5	0.981	1	Above
5_TxWk	Anatomy	LIVER	2	2	0.276	0.910233	Above
5_TxWk	Anatomy	LUNG	3	5	0.593	1	Above
5_TxWk	Anatomy	MUSCLE	4	7	0.587	1	Above
5_TxWk	Anatomy	PLACENTA	1	2	0.794	1	Above
5_TxWk	Anatomy	SKIN	8	8	0.005	0.0830172	Above
5_TxWk	Anatomy	STROMAL_CONNECTIVE	2	2	0.296	0.925602	Above
5_TxWk	Anatomy	THYMUS	2	2	0.29	0.924735	Above
5_TxWk	Anatomy	VASCULAR	1	2	0.812	1	Above
5_TxWk	Cancer	No	64	122	1	1	Above
5_TxWk	Cancer	Yes	5	5	0.054	0.403116	Above
5_TxWk	Germline	Ectoderm	10	25	0.971	1	Above
5_TxWk	Germline	Endoderm	5	10	0.752	1	Above
5_TxWk	Germline	Mesoderm	46	60	0	0	Above
5_TxWk	Germline	Mixed	5	15	0.98	1	Above
5_TxWk	Germline	Other	1	3	0.904	1	Above
5_TxWk	Germline	Pluripotent	2	14	1	1	Above
5_TxWk	Group	Adipose	1	1	0.543	1	Above
5_TxWk	Group	Blood & T-cell	14	14	0	0	Above
5_TxWk	Group	Brain	1	10	1	1	Above
5_TxWk	Group	Digestive	4	12	0.974	1	Above
5_TxWk	Group	ENCODE2012	15	16	0.001	0.0253421	Above
5_TxWk	Group	Epithelial	8	8	0.003	0.0566471	Above
5_TxWk	Group	ESC	1	8	0.999	1	Above
5_TxWk	Group	HSC & B-cell	9	9	0.003	0.0566471	Above
5_TxWk	Group	IMR90	1	1	0.521	1	Above
5_TxWk	Group	iPSC	1	5	0.981	1	Above
5_TxWk	Group	Mesench	4	4	0.091	0.576533	Above
5_TxWk	Group	Muscle	2	5	0.881	1	Above
5_TxWk	Group	Myosat	1	1	0.539	1	Above
5_TxWk	Group	Other	3	11	0.986	1	Above
5_TxWk	Group	Sm. Muscle	2	4	0.768	1	Above
5_TxWk	Group	Thymus	2	2	0.29	0.924735	Above
5_TxWk	Type	CellLine	5	5	0.051	0.399293	Above
5_TxWk	Type	PrimaryCell	25	25	0	0	Above
5_TxWk	Type	PrimaryCulture	24	38	0.125	0.677866	Above
5_TxWk	Type	PrimaryTissue	15	50	1	1	Above
6_EnhG	Age	Cell_line	9	30	0.896	1	Above
6_EnhG	Age	Fetal	8	23	0.744	1	Above
6_EnhG	Age	Non_fetal	16	52	0.952	1	Above
6_EnhG	Age	Unknown	16	22	0.001	0.0253421	Above
6_EnhG	Anatomy	ADRENAL	1	1	0.386	0.985338	Above
6_EnhG	Anatomy	BLOOD	26	27	0	0	Above
6_EnhG	Anatomy	BONE	1	1	0.391	0.985338	Above
6_EnhG	Anatomy	BREAST	1	3	0.765	1	Above
6_EnhG	Anatomy	CERVIX	1	1	0.404	0.997569	Above
6_EnhG	Anatomy	ESC	1	8	0.979	1	Above
6_EnhG	Anatomy	FAT	2	3	0.337	0.963	Above
6_EnhG	Anatomy	GI_INTESTINE	1	3	0.775	1	Above
6_EnhG	Anatomy	HEART	1	4	0.866	1	Above
6_EnhG	Anatomy	LIVER	2	2	0.14	0.698549	Above
6_EnhG	Anatomy	LUNG	2	5	0.646	1	Above
6_EnhG	Anatomy	MUSCLE	2	7	0.844	1	Above
6_EnhG	Anatomy	SKIN	5	8	0.15	0.710563	Above
6_EnhG	Anatomy	THYMUS	2	2	0.164	0.725548	Above
6_EnhG	Anatomy	VASCULAR	1	2	0.631	1	Above
6_EnhG	Cancer	No	44	122	1	1	Above
6_EnhG	Cancer	Yes	5	5	0.006	0.0947213	Above
6_EnhG	Germline	Ectoderm	5	25	0.988	1	Above
6_EnhG	Germline	Endoderm	2	10	0.951	1	Above
6_EnhG	Germline	Mesoderm	36	60	0	0	Above
6_EnhG	Germline	Mixed	5	15	0.763	1	Above
6_EnhG	Germline	Pluripotent	1	14	0.998	1	Above
6_EnhG	Group	Blood & T-cell	14	14	0	0	Above
6_EnhG	Group	Digestive	1	12	0.998	1	Above
6_EnhG	Group	ENCODE2012	10	16	0.032	0.285333	Above
6_EnhG	Group	Epithelial	5	8	0.151	0.710563	Above
6_EnhG	Group	ESC	1	8	0.979	1	Above
6_EnhG	Group	Heart	1	5	0.929	1	Above
6_EnhG	Group	HSC & B-cell	8	9	0.004	0.0700364	Above
6_EnhG	Group	IMR90	1	1	0.393	0.985338	Above
6_EnhG	Group	Mesench	2	4	0.487	1	Above
6_EnhG	Group	Muscle	1	5	0.928	1	Above
6_EnhG	Group	Myosat	1	1	0.384	0.985338	Above
6_EnhG	Group	Other	2	11	0.965	1	Above
6_EnhG	Group	Thymus	2	2	0.164	0.725548	Above
6_EnhG	Type	CellLine	5	5	0.007	0.100612	Above
6_EnhG	Type	PrimaryCell	23	25	0	0	Above
6_EnhG	Type	PrimaryCulture	14	38	0.665	1	Above
6_EnhG	Type	PrimaryTissue	7	50	1	1	Above
7_Enh	Age	Cell_line	11	30	0.892	1	Above
7_Enh	Age	Fetal	11	23	0.47	1	Above
7_Enh	Age	Non_fetal	18	52	0.986	1	Above
7_Enh	Age	Unknown	17	22	0	0	Above
7_Enh	Anatomy	ADRENAL	1	1	0.468	1	Above
7_Enh	Anatomy	BLOOD	26	27	0	0	Above
7_Enh	Anatomy	BONE	1	1	0.459	1	Above
7_Enh	Anatomy	BREAST	2	3	0.425	1	Above
7_Enh	Anatomy	CERVIX	1	1	0.445	1	Above
7_Enh	Anatomy	ESC_DERIVED	3	9	0.852	1	Above
7_Enh	Anatomy	FAT	2	3	0.413	1	Above
7_Enh	Anatomy	GI_DUODENUM	1	2	0.713	1	Above
7_Enh	Anatomy	GI_INTESTINE	2	3	0.432	1	Above
7_Enh	Anatomy	GI_RECTUM	1	3	0.85	1	Above
7_Enh	Anatomy	GI_STOMACH	1	4	0.931	1	Above
7_Enh	Anatomy	LIVER	2	2	0.201	0.799847	Above
7_Enh	Anatomy	LUNG	2	5	0.734	1	Above
7_Enh	Anatomy	MUSCLE	2	7	0.903	1	Above
7_Enh	Anatomy	PLACENTA	1	2	0.7	1	Above
7_Enh	Anatomy	SKIN	6	8	0.078	0.514034	Above
7_Enh	Anatomy	THYMUS	2	2	0.187	0.776211	Above
7_Enh	Anatomy	VASCULAR	1	2	0.719	1	Above
7_Enh	Cancer	No	52	122	1	1	Above
7_Enh	Cancer	Yes	5	5	0.018	0.190484	Above
7_Enh	Germline	Ectoderm	6	25	0.997	1	Above
7_Enh	Germline	Endoderm	5	10	0.499	1	Above
7_Enh	Germline	Mesoderm	37	60	0.001	0.0253421	Above
7_Enh	Germline	Mixed	6	15	0.738	1	Above
7_Enh	Germline	Other	2	3	0.394	0.985338	Above
7_Enh	Germline	Pluripotent	1	14	1	1	Above
7_Enh	Group	Blood & T-cell	13	14	0	0	Above
7_Enh	Group	Digestive	5	12	0.71	1	Above
7_Enh	Group	ENCODE2012	11	16	0.036	0.306796	Above
7_Enh	Group	Epithelial	6	8	0.083	0.53286	Above
7_Enh	Group	ES-deriv	3	9	0.852	1	Above
7_Enh	Group	HSC & B-cell	9	9	0	0	Above
7_Enh	Group	IMR90	1	1	0.455	1	Above
7_Enh	Group	Mesench	2	4	0.605	1	Above
7_Enh	Group	Muscle	1	5	0.951	1	Above
7_Enh	Group	Myosat	1	1	0.455	1	Above
7_Enh	Group	Other	3	11	0.949	1	Above
7_Enh	Group	Thymus	2	2	0.187	0.776211	Above
7_Enh	Type	CellLine	5	5	0.022	0.216184	Above
7_Enh	Type	ESCDerived	3	9	0.852	1	Above
7_Enh	Type	PrimaryCell	23	25	0	0	Above
7_Enh	Type	PrimaryCulture	15	38	0.813	1	Above
7_Enh	Type	PrimaryTissue	11	50	1	1	Above
8_ZNF/Rpts	Age	Cell_line	12	30	0.442	1	Above
8_ZNF/Rpts	Age	Fetal	17	23	0	0	Above
8_ZNF/Rpts	Age	Non_fetal	14	52	0.985	1	Above
8_ZNF/Rpts	Age	Unknown	4	22	0.987	1	Above
8_ZNF/Rpts	Anatomy	BLOOD	17	27	0.002	0.0437727	Above
8_ZNF/Rpts	Anatomy	BRAIN	4	13	0.78	1	Above
8_ZNF/Rpts	Anatomy	BREAST	2	3	0.308	0.930102	Above
8_ZNF/Rpts	Anatomy	ESC	2	8	0.872	1	Above
8_ZNF/Rpts	Anatomy	ESC_DERIVED	5	9	0.207	0.803794	Above
8_ZNF/Rpts	Anatomy	FAT	2	3	0.311	0.930102	Above
8_ZNF/Rpts	Anatomy	GI_INTESTINE	2	3	0.305	0.930102	Above
8_ZNF/Rpts	Anatomy	GI_STOMACH	1	4	0.864	1	Above
8_ZNF/Rpts	Anatomy	LUNG	3	5	0.257	0.871447	Above
8_ZNF/Rpts	Anatomy	MUSCLE	1	7	0.964	1	Above
8_ZNF/Rpts	Anatomy	MUSCLE_LEG	1	1	0.351	0.968262	Above
8_ZNF/Rpts	Anatomy	OVARY	1	1	0.368	0.968262	Above
8_ZNF/Rpts	Anatomy	SKIN	2	8	0.874	1	Above
8_ZNF/Rpts	Anatomy	STROMAL_CONNECTIVE	1	2	0.614	1	Above
8_ZNF/Rpts	Anatomy	THYMUS	2	2	0.131	0.682762	Above
8_ZNF/Rpts	Anatomy	VASCULAR	1	2	0.588	1	Above
8_ZNF/Rpts	Cancer	No	45	122	0.721	1	Above
8_ZNF/Rpts	Cancer	Yes	2	5	0.613	1	Above
8_ZNF/Rpts	Germline	Ectoderm	10	25	0.446	1	Above
8_ZNF/Rpts	Germline	Endoderm	2	10	0.943	1	Above
8_ZNF/Rpts	Germline	Mesoderm	26	60	0.126	0.677866	Above
8_ZNF/Rpts	Germline	Mixed	7	15	0.279	0.910769	Above
8_ZNF/Rpts	Germline	Pluripotent	2	14	0.991	1	Above
8_ZNF/Rpts	Group	Blood & T-cell	5	14	0.65	1	Above
8_ZNF/Rpts	Group	Brain	2	10	0.939	1	Above
8_ZNF/Rpts	Group	Digestive	3	12	0.886	1	Above
8_ZNF/Rpts	Group	ENCODE2012	4	16	0.903	1	Above
8_ZNF/Rpts	Group	Epithelial	4	8	0.349	0.968262	Above
8_ZNF/Rpts	Group	ESC	2	8	0.872	1	Above
8_ZNF/Rpts	Group	ES-deriv	5	9	0.207	0.803794	Above
8_ZNF/Rpts	Group	Heart	1	5	0.912	1	Above
8_ZNF/Rpts	Group	HSC & B-cell	9	9	0	0	Above
8_ZNF/Rpts	Group	IMR90	1	1	0.364	0.968262	Above
8_ZNF/Rpts	Group	Mesench	3	4	0.148	0.710563	Above
8_ZNF/Rpts	Group	Muscle	2	5	0.599	1	Above
8_ZNF/Rpts	Group	Neurosph	2	2	0.126	0.677866	Above
8_ZNF/Rpts	Group	Other	2	11	0.954	1	Above
8_ZNF/Rpts	Group	Thymus	2	2	0.131	0.682762	Above
8_ZNF/Rpts	Type	CellLine	3	5	0.269	0.893266	Above
8_ZNF/Rpts	Type	ESCDerived	5	9	0.207	0.803794	Above
8_ZNF/Rpts	Type	PrimaryCell	16	25	0.003	0.0566471	Above
8_ZNF/Rpts	Type	PrimaryCulture	11	38	0.926	1	Above
8_ZNF/Rpts	Type	PrimaryTissue	12	50	0.994	1	Above
9_Het	Age	Cell_line	14	30	0.753	1	Above
9_Het	Age	Fetal	17	23	0.02	0.204894	Above
9_Het	Age	Non_fetal	29	52	0.253	0.87047	Above
9_Het	Age	Unknown	5	22	0.999	1	Above
9_Het	Anatomy	ADRENAL	1	1	0.542	1	Above
9_Het	Anatomy	BLOOD	15	27	0.377	0.983878	Above
9_Het	Anatomy	BRAIN	11	13	0.014	0.158612	Above
9_Het	Anatomy	BREAST	1	3	0.908	1	Above
9_Het	Anatomy	ESC	6	8	0.155	0.710786	Above
9_Het	Anatomy	ESC_DERIVED	4	9	0.774	1	Above
9_Het	Anatomy	FAT	3	3	0.124	0.677866	Above
9_Het	Anatomy	GI_COLON	2	3	0.532	1	Above
9_Het	Anatomy	GI_DUODENUM	2	2	0.263	0.879406	Above
9_Het	Anatomy	GI_INTESTINE	2	3	0.509	1	Above
9_Het	Anatomy	GI_STOMACH	2	4	0.735	1	Above
9_Het	Anatomy	HEART	2	4	0.712	1	Above
9_Het	Anatomy	IPSC	2	5	0.824	1	Above
9_Het	Anatomy	LIVER	1	2	0.754	1	Above
9_Het	Anatomy	LUNG	1	5	0.977	1	Above
9_Het	Anatomy	MUSCLE	5	7	0.222	0.815977	Above
9_Het	Anatomy	MUSCLE_LEG	1	1	0.508	1	Above
9_Het	Anatomy	OVARY	1	1	0.497	1	Above
9_Het	Anatomy	PANCREAS	2	2	0.248	0.869134	Above
9_Het	Anatomy	THYMUS	1	2	0.779	1	Above
9_Het	Cancer	No	64	122	0.169	0.730848	Above
9_Het	Cancer	Yes	1	5	0.972	1	Above
9_Het	Germline	Ectoderm	14	25	0.388	0.985338	Above
9_Het	Germline	Endoderm	4	10	0.862	1	Above
9_Het	Germline	Mesoderm	30	60	0.665	1	Above
9_Het	Germline	Mixed	9	15	0.34	0.963	Above
9_Het	Germline	Pluripotent	8	14	0.425	1	Above
9_Het	Group	Adipose	1	1	0.493	1	Above
9_Het	Group	Blood & T-cell	5	14	0.937	1	Above
9_Het	Group	Brain	9	10	0.01	0.125065	Above
9_Het	Group	Digestive	5	12	0.848	1	Above
9_Het	Group	ENCODE2012	2	16	1	1	Above
9_Het	Group	Epithelial	1	8	0.998	1	Above
9_Het	Group	ESC	6	8	0.155	0.710786	Above
9_Het	Group	ES-deriv	4	9	0.774	1	Above
9_Het	Group	Heart	2	5	0.841	1	Above
9_Het	Group	HSC & B-cell	9	9	0.001	0.0253421	Above
9_Het	Group	iPSC	2	5	0.824	1	Above
9_Het	Group	Mesench	2	4	0.711	1	Above
9_Het	Group	Muscle	5	5	0.035	0.300938	Above
9_Het	Group	Neurosph	2	2	0.255	0.870798	Above
9_Het	Group	Other	6	11	0.567	1	Above
9_Het	Group	Sm. Muscle	3	4	0.33	0.957199	Above
9_Het	Group	Thymus	1	2	0.779	1	Above
9_Het	Type	CellLine	1	5	0.97	1	Above
9_Het	Type	ESCDerived	4	9	0.774	1	Above
9_Het	Type	PrimaryCell	15	25	0.221	0.815977	Above
9_Het	Type	PrimaryCulture	13	38	0.995	1	Above
9_Het	Type	PrimaryTissue	32	50	0.02	0.204894	Above
DHS	Age	Cell_line	9	14	0.095	0.594058	Above
DHS	Age	Fetal	1	15	1	1	Above
DHS	Age	Non_fetal	7	16	0.686	1	Above
DHS	Age	Unknown	7	8	0.012	0.142667	Above
DHS	Anatomy	BLOOD	4	10	0.806	1	Above
DHS	Anatomy	BRAIN	1	3	0.858	1	Above
DHS	Anatomy	BREAST	2	2	0.194	0.784966	Above
DHS	Anatomy	CERVIX	1	1	0.465	1	Above
DHS	Anatomy	ESC_DERIVED	2	4	0.601	1	Above
DHS	Anatomy	GI_INTESTINE	1	3	0.83	1	Above
DHS	Anatomy	IPSC	2	2	0.224	0.817091	Above
DHS	Anatomy	LUNG	3	4	0.197	0.790462	Above
DHS	Anatomy	MUSCLE	2	4	0.627	1	Above
DHS	Anatomy	PLACENTA	1	1	0.447	1	Above
DHS	Anatomy	SKIN	5	6	0.055	0.404313	Above
DHS	Cancer	No	21	49	0.962	1	Above
DHS	Cancer	Yes	3	4	0.254	0.87047	Above
DHS	Germline	Ectoderm	6	9	0.147	0.710563	Above
DHS	Germline	Endoderm	1	3	0.828	1	Above
DHS	Germline	Mesoderm	11	24	0.575	1	Above
DHS	Germline	Mixed	1	10	1	1	Above
DHS	Germline	Other	2	2	0.192	0.784215	Above
DHS	Germline	Pluripotent	3	5	0.416	1	Above
DHS	Group	Digestive	1	5	0.959	1	Above
DHS	Group	ENCODE2012	12	14	0.004	0.0700364	Above
DHS	Group	Epithelial	4	5	0.119	0.677866	Above
DHS	Group	ES-deriv	2	4	0.601	1	Above
DHS	Group	HSC & B-cell	1	5	0.967	1	Above
DHS	Group	IMR90	1	1	0.419	1	Above
DHS	Group	iPSC	2	2	0.224	0.817091	Above
DHS	Group	Other	1	6	0.985	1	Above
DHS	Type	CellLine	3	4	0.236	0.841733	Above
DHS	Type	ESCDerived	2	4	0.601	1	Above
DHS	Type	PrimaryCell	2	8	0.963	1	Above
DHS	Type	PrimaryCulture	15	19	0.001	0.0253421	Above
DHS	Type	PrimaryTissue	2	18	1	1	Above
H3K27ac	Age	Cell_line	17	23	0.003	0.0566471	Above
H3K27ac	Age	Fetal	5	10	0.458	1	Above
H3K27ac	Age	Non_fetal	11	44	1	1	Above
H3K27ac	Age	Unknown	11	21	0.296	0.925602	Above
H3K27ac	Anatomy	ADRENAL	1	1	0.452	1	Above
H3K27ac	Anatomy	BLOOD	13	21	0.068	0.471108	Above
H3K27ac	Anatomy	BONE	1	1	0.457	1	Above
H3K27ac	Anatomy	BREAST	1	1	0.436	1	Above
H3K27ac	Anatomy	CERVIX	1	1	0.44	1	Above
H3K27ac	Anatomy	ESC	5	5	0.008	0.104108	Above
H3K27ac	Anatomy	ESC_DERIVED	3	7	0.694	1	Above
H3K27ac	Anatomy	FAT	1	1	0.423	1	Above
H3K27ac	Anatomy	GI_COLON	1	3	0.851	1	Above
H3K27ac	Anatomy	GI_INTESTINE	2	3	0.421	1	Above
H3K27ac	Anatomy	GI_RECTUM	1	3	0.85	1	Above
H3K27ac	Anatomy	IPSC	2	4	0.64	1	Above
H3K27ac	Anatomy	LIVER	2	2	0.188	0.777013	Above
H3K27ac	Anatomy	LUNG	2	4	0.592	1	Above
H3K27ac	Anatomy	MUSCLE	1	5	0.944	1	Above
H3K27ac	Anatomy	PLACENTA	1	2	0.691	1	Above
H3K27ac	Anatomy	SKIN	3	7	0.695	1	Above
H3K27ac	Anatomy	STROMAL_CONNECTIVE	2	2	0.186	0.776211	Above
H3K27ac	Anatomy	VASCULAR	1	2	0.658	1	Above
H3K27ac	Cancer	No	39	93	1	1	Above
H3K27ac	Cancer	Yes	5	5	0.017	0.1819	Above
H3K27ac	Germline	Ectoderm	3	15	0.997	1	Above
H3K27ac	Germline	Endoderm	3	8	0.798	1	Above
H3K27ac	Germline	Mesoderm	23	49	0.396	0.985338	Above
H3K27ac	Germline	Mixed	5	13	0.795	1	Above
H3K27ac	Germline	Other	2	3	0.417	1	Above
H3K27ac	Germline	Pluripotent	8	10	0.024	0.23112	Above
H3K27ac	Group	Adipose	1	1	0.423	1	Above
H3K27ac	Group	Blood & T-cell	5	13	0.792	1	Above
H3K27ac	Group	Digestive	4	10	0.735	1	Above
H3K27ac	Group	ENCODE2012	12	16	0.007	0.100612	Above
H3K27ac	Group	Epithelial	2	5	0.759	1	Above
H3K27ac	Group	ESC	5	5	0.008	0.104108	Above
H3K27ac	Group	ES-deriv	3	7	0.694	1	Above
H3K27ac	Group	HSC & B-cell	4	4	0.046	0.366099	Above
H3K27ac	Group	IMR90	1	1	0.439	1	Above
H3K27ac	Group	iPSC	2	4	0.64	1	Above
H3K27ac	Group	Mesench	2	2	0.186	0.776211	Above
H3K27ac	Group	Other	3	9	0.844	1	Above
H3K27ac	Type	CellLine	5	5	0.014	0.158612	Above
H3K27ac	Type	ESCDerived	3	7	0.694	1	Above
H3K27ac	Type	PrimaryCell	10	18	0.217	0.813698	Above
H3K27ac	Type	PrimaryCulture	18	27	0.012	0.142667	Above
H3K27ac	Type	PrimaryTissue	8	41	1	1	Above
Hypermethylated	Age	Cell_line	1	14	1	1	Above
Hypermethylated	Age	Fetal	3	6	0.74	1	Above
Hypermethylated	Age	Non_fetal	16	17	0	0	Above
Hypermethylated	Anatomy	BRAIN	3	4	0.336	0.963	Above
Hypermethylated	Anatomy	GI_COLON	1	1	0.515	1	Above
Hypermethylated	Anatomy	GI_ESOPHAGUS	1	1	0.538	1	Above
Hypermethylated	Anatomy	GI_INTESTINE	2	3	0.566	1	Above
Hypermethylated	Anatomy	GI_STOMACH	1	1	0.538	1	Above
Hypermethylated	Anatomy	HEART	3	3	0.145	0.710563	Above
Hypermethylated	Anatomy	LIVER	1	1	0.558	1	Above
Hypermethylated	Anatomy	LUNG	2	2	0.303	0.930102	Above
Hypermethylated	Anatomy	MUSCLE	1	1	0.524	1	Above
Hypermethylated	Anatomy	OVARY	1	1	0.529	1	Above
Hypermethylated	Anatomy	PANCREAS	1	1	0.564	1	Above
Hypermethylated	Anatomy	SKIN	1	1	0.528	1	Above
Hypermethylated	Anatomy	SPLEEN	1	1	0.551	1	Above
Hypermethylated	Anatomy	VASCULAR	1	1	0.516	1	Above
Hypermethylated	Cancer	No	20	37	1	1	Above
Hypermethylated	Germline	Ectoderm	4	7	0.594	1	Above
Hypermethylated	Germline	Endoderm	1	2	0.786	1	Above
Hypermethylated	Germline	Mesoderm	7	10	0.196	0.789741	Above
Hypermethylated	Germline	Mixed	8	10	0.054	0.403116	Above
Hypermethylated	Group	Brain	2	2	0.281	0.914199	Above
Hypermethylated	Group	Digestive	5	6	0.109	0.640043	Above
Hypermethylated	Group	Epithelial	1	1	0.528	1	Above
Hypermethylated	Group	Heart	4	4	0.065	0.460257	Above
Hypermethylated	Group	IMR90	1	1	0.566	1	Above
Hypermethylated	Group	Muscle	1	1	0.524	1	Above
Hypermethylated	Group	Neurosph	1	2	0.795	1	Above
Hypermethylated	Group	Other	5	5	0.039	0.323767	Above
Hypermethylated	Type	CellLine	1	1	0.566	1	Above
Hypermethylated	Type	PrimaryCulture	2	9	0.994	1	Above
Hypermethylated	Type	PrimaryTissue	17	19	0	0	Above
Hypomethylated	Age	Cell_line	2	14	0.98	1	Above
Hypomethylated	Age	Fetal	2	6	0.57	1	Above
Hypomethylated	Age	Non_fetal	7	17	0.134	0.682762	Above
Hypomethylated	Anatomy	ESC_DERIVED	1	7	0.929	1	Above
Hypomethylated	Anatomy	GI_INTESTINE	2	3	0.201	0.799847	Above
Hypomethylated	Anatomy	GI_STOMACH	1	1	0.297	0.925602	Above
Hypomethylated	Anatomy	LIVER	1	1	0.304	0.930102	Above
Hypomethylated	Anatomy	LUNG	1	2	0.503	1	Above
Hypomethylated	Anatomy	MUSCLE	1	1	0.29	0.924735	Above
Hypomethylated	Anatomy	OVARY	1	1	0.301	0.930102	Above
Hypomethylated	Anatomy	PANCREAS	1	1	0.278	0.910592	Above
Hypomethylated	Anatomy	SKIN	1	1	0.294	0.925602	Above
Hypomethylated	Anatomy	VASCULAR	1	1	0.293	0.925602	Above
Hypomethylated	Cancer	No	11	37	1	1	Above
Hypomethylated	Germline	Ectoderm	1	7	0.93	1	Above
Hypomethylated	Germline	Endoderm	1	2	0.498	1	Above
Hypomethylated	Germline	Mesoderm	4	10	0.319	0.93944	Above
Hypomethylated	Germline	Mixed	5	10	0.108	0.638061	Above
Hypomethylated	Group	Digestive	3	6	0.22	0.815977	Above
Hypomethylated	Group	Epithelial	1	1	0.294	0.925602	Above
Hypomethylated	Group	ES-deriv	1	7	0.929	1	Above
Hypomethylated	Group	Heart	1	4	0.773	1	Above
Hypomethylated	Group	IMR90	1	1	0.307	0.930102	Above
Hypomethylated	Group	Muscle	1	1	0.29	0.924735	Above
Hypomethylated	Group	Other	3	5	0.134	0.682762	Above
Hypomethylated	Type	CellLine	1	1	0.307	0.930102	Above
Hypomethylated	Type	ESCDerived	1	7	0.929	1	Above
Hypomethylated	Type	PrimaryCulture	1	9	0.981	1	Above
Hypomethylated	Type	PrimaryTissue	8	19	0.084	0.535709	Above
Intermediate	Age	Cell_line	5	14	0.698	1	Above
Intermediate	Age	Fetal	4	6	0.152	0.710563	Above
Intermediate	Age	Non_fetal	5	17	0.904	1	Above
Intermediate	Anatomy	BRAIN	2	4	0.515	1	Above
Intermediate	Anatomy	ESC	1	4	0.86	1	Above
Intermediate	Anatomy	ESC_DERIVED	3	7	0.528	1	Above
Intermediate	Anatomy	GI_INTESTINE	2	3	0.343	0.968262	Above
Intermediate	Anatomy	LIVER	1	1	0.396	0.985338	Above
Intermediate	Anatomy	LUNG	1	2	0.61	1	Above
Intermediate	Anatomy	OVARY	1	1	0.359	0.968262	Above
Intermediate	Anatomy	PANCREAS	1	1	0.352	0.968262	Above
Intermediate	Anatomy	SKIN	1	1	0.367	0.968262	Above
Intermediate	Anatomy	SPLEEN	1	1	0.395	0.985338	Above
Intermediate	Cancer	No	14	37	1	1	Above
Intermediate	Germline	Ectoderm	4	7	0.226	0.821275	Above
Intermediate	Germline	Endoderm	1	2	0.621	1	Above
Intermediate	Germline	Mesoderm	4	10	0.577	1	Above
Intermediate	Germline	Mixed	4	10	0.578	1	Above
Intermediate	Germline	Pluripotent	1	7	0.978	1	Above
Intermediate	Group	Digestive	2	6	0.737	1	Above
Intermediate	Group	Epithelial	1	1	0.367	0.968262	Above
Intermediate	Group	ESC	1	4	0.86	1	Above
Intermediate	Group	ES-deriv	3	7	0.528	1	Above
Intermediate	Group	IMR90	1	1	0.365	0.968262	Above
Intermediate	Group	Neurosph	2	2	0.122	0.677866	Above
Intermediate	Group	Other	4	5	0.055	0.404313	Above
Intermediate	Type	CellLine	1	1	0.365	0.968262	Above
Intermediate	Type	ESCDerived	3	7	0.528	1	Above
Intermediate	Type	PrimaryCulture	4	9	0.46	1	Above
Intermediate	Type	PrimaryTissue	6	19	0.887	1	Above
Missing	Age	Cell_line	9	14	0.848	1	Above
Missing	Age	Fetal	2	6	0.995	1	Above
Missing	Age	Non_fetal	15	17	0.032	0.285333	Above
Missing	Anatomy	BLOOD	1	1	0.706	1	Above
Missing	Anatomy	BRAIN	2	4	0.929	1	Above
Missing	Anatomy	ESC	2	4	0.932	1	Above
Missing	Anatomy	ESC_DERIVED	4	7	0.899	1	Above
Missing	Anatomy	GI_COLON	1	1	0.714	1	Above
Missing	Anatomy	GI_ESOPHAGUS	1	1	0.701	1	Above
Missing	Anatomy	GI_INTESTINE	1	3	0.979	1	Above
Missing	Anatomy	GI_STOMACH	1	1	0.697	1	Above
Missing	Anatomy	HEART	3	3	0.34	0.963	Above
Missing	Anatomy	IPSC	2	2	0.485	1	Above
Missing	Anatomy	LUNG	2	2	0.496	1	Above
Missing	Anatomy	MUSCLE	1	1	0.718	1	Above
Missing	Anatomy	OVARY	1	1	0.689	1	Above
Missing	Anatomy	PANCREAS	1	1	0.664	1	Above
Missing	Anatomy	SPLEEN	1	1	0.701	1	Above
Missing	Anatomy	THYMUS	1	1	0.707	1	Above
Missing	Anatomy	VASCULAR	1	1	0.716	1	Above
Missing	Cancer	No	26	37	1	1	Above
Missing	Germline	Ectoderm	3	7	0.987	1	Above
Missing	Germline	Endoderm	2	2	0.446	1	Above
Missing	Germline	Mesoderm	9	10	0.12	0.677866	Above
Missing	Germline	Mixed	7	10	0.696	1	Above
Missing	Germline	Other	1	1	0.714	1	Above
Missing	Germline	Pluripotent	4	7	0.887	1	Above
Missing	Group	Brain	1	2	0.909	1	Above
Missing	Group	Digestive	4	6	0.776	1	Above
Missing	Group	ESC	2	4	0.932	1	Above
Missing	Group	ES-deriv	4	7	0.899	1	Above
Missing	Group	Heart	4	4	0.234	0.840828	Above
Missing	Group	HSC & B-cell	1	1	0.706	1	Above
Missing	Group	IMR90	1	1	0.714	1	Above
Missing	Group	iPSC	2	2	0.485	1	Above
Missing	Group	Muscle	1	1	0.718	1	Above
Missing	Group	Neurosph	1	2	0.92	1	Above
Missing	Group	Other	4	5	0.513	1	Above
Missing	Group	Thymus	1	1	0.707	1	Above
Missing	Type	CellLine	1	1	0.714	1	Above
Missing	Type	ESCDerived	4	7	0.899	1	Above
Missing	Type	PrimaryCell	1	1	0.706	1	Above
Missing	Type	PrimaryCulture	5	9	0.925	1	Above
Missing	Type	PrimaryTissue	15	19	0.204	0.801845	Above
1_TssA	Age	Cell_line	19	30	1	1	Below
1_TssA	Age	Fetal	2	23	0.003	0.0766429	Below
1_TssA	Age	Non_fetal	19	52	0.782	1	Below
1_TssA	Age	Unknown	3	22	0.023	0.283667	Below
1_TssA	Anatomy	ADRENAL	0	1	0.65	1	Below
1_TssA	Anatomy	BLOOD	5	27	0.054	0.486908	Below
1_TssA	Anatomy	BONE	0	1	0.663	1	Below
1_TssA	Anatomy	BRAIN	1	13	0.03	0.328469	Below
1_TssA	Anatomy	BREAST	0	3	0.293	1	Below
1_TssA	Anatomy	ESC	7	8	0.999	1	Below
1_TssA	Anatomy	ESC_DERIVED	2	9	0.358	1	Below
1_TssA	Anatomy	FAT	2	3	0.968	1	Below
1_TssA	Anatomy	GI_COLON	1	3	0.756	1	Below
1_TssA	Anatomy	GI_ESOPHAGUS	0	1	0.662	1	Below
1_TssA	Anatomy	GI_INTESTINE	0	3	0.301	1	Below
1_TssA	Anatomy	GI_RECTUM	2	3	0.965	1	Below
1_TssA	Anatomy	GI_STOMACH	1	4	0.58	1	Below
1_TssA	Anatomy	HEART	1	4	0.577	1	Below
1_TssA	Anatomy	IPSC	4	5	0.997	1	Below
1_TssA	Anatomy	KIDNEY	0	1	0.634	1	Below
1_TssA	Anatomy	LUNG	2	5	0.771	1	Below
1_TssA	Anatomy	MUSCLE	0	7	0.044	0.433138	Below
1_TssA	Anatomy	MUSCLE_LEG	0	1	0.639	1	Below
1_TssA	Anatomy	OVARY	0	1	0.651	1	Below
1_TssA	Anatomy	PANCREAS	1	2	0.892	1	Below
1_TssA	Anatomy	PLACENTA	1	2	0.875	1	Below
1_TssA	Anatomy	SKIN	6	8	0.997	1	Below
1_TssA	Anatomy	SPLEEN	0	1	0.679	1	Below
1_TssA	Anatomy	STROMAL_CONNECTIVE	1	2	0.892	1	Below
1_TssA	Anatomy	THYMUS	1	2	0.863	1	Below
1_TssA	Anatomy	VASCULAR	0	2	0.456	1	Below
1_TssA	Cancer	No	39	122	0.05	0.466522	Below
1_TssA	Cancer	Yes	4	5	0.997	1	Below
1_TssA	Germline	Ectoderm	6	25	0.189	0.943843	Below
1_TssA	Germline	Endoderm	7	10	0.995	1	Below
1_TssA	Germline	Mesoderm	16	60	0.104	0.722082	Below
1_TssA	Germline	Mixed	2	15	0.044	0.433138	Below
1_TssA	Germline	Other	1	3	0.73	1	Below
1_TssA	Germline	Pluripotent	11	14	1	1	Below
1_TssA	Group	Adipose	0	1	0.649	1	Below
1_TssA	Group	Blood & T-cell	3	14	0.213	1	Below
1_TssA	Group	Brain	1	10	0.098	0.691803	Below
1_TssA	Group	Digestive	3	12	0.377	1	Below
1_TssA	Group	ENCODE2012	6	16	0.75	1	Below
1_TssA	Group	Epithelial	6	8	0.998	1	Below
1_TssA	Group	ESC	7	8	0.999	1	Below
1_TssA	Group	ES-deriv	2	9	0.358	1	Below
1_TssA	Group	Heart	1	5	0.454	1	Below
1_TssA	Group	HSC & B-cell	0	9	0.021	0.265094	Below
1_TssA	Group	IMR90	0	1	0.674	1	Below
1_TssA	Group	iPSC	4	5	0.997	1	Below
1_TssA	Group	Mesench	3	4	0.994	1	Below
1_TssA	Group	Muscle	0	5	0.105	0.722082	Below
1_TssA	Group	Myosat	0	1	0.678	1	Below
1_TssA	Group	Neurosph	0	2	0.437	1	Below
1_TssA	Group	Other	3	11	0.427	1	Below
1_TssA	Group	Sm. Muscle	3	4	0.99	1	Below
1_TssA	Group	Thymus	1	2	0.863	1	Below
1_TssA	Type	CellLine	3	5	0.955	1	Below
1_TssA	Type	ESCDerived	2	9	0.358	1	Below
1_TssA	Type	PrimaryCell	3	25	0.006	0.126235	Below
1_TssA	Type	PrimaryCulture	23	38	1	1	Below
1_TssA	Type	PrimaryTissue	12	50	0.043	0.431206	Below
10_TssBiv	Age	Cell_line	15	30	0.994	1	Below
10_TssBiv	Age	Fetal	9	23	0.84	1	Below
10_TssBiv	Age	Non_fetal	15	52	0.321	1	Below
10_TssBiv	Age	Unknown	2	22	0.006	0.126235	Below
10_TssBiv	Anatomy	BLOOD	10	27	0.8	1	Below
10_TssBiv	Anatomy	BONE	0	1	0.676	1	Below
10_TssBiv	Anatomy	BRAIN	1	13	0.042	0.425151	Below
10_TssBiv	Anatomy	BREAST	1	3	0.766	1	Below
10_TssBiv	Anatomy	ESC	5	8	0.989	1	Below
10_TssBiv	Anatomy	ESC_DERIVED	1	9	0.152	0.840701	Below
10_TssBiv	Anatomy	GI_COLON	0	3	0.296	1	Below
10_TssBiv	Anatomy	GI_DUODENUM	0	2	0.463	1	Below
10_TssBiv	Anatomy	GI_ESOPHAGUS	0	1	0.663	1	Below
10_TssBiv	Anatomy	GI_INTESTINE	0	3	0.3	1	Below
10_TssBiv	Anatomy	GI_RECTUM	1	3	0.771	1	Below
10_TssBiv	Anatomy	GI_STOMACH	2	4	0.908	1	Below
10_TssBiv	Anatomy	HEART	2	4	0.906	1	Below
10_TssBiv	Anatomy	IPSC	4	5	0.995	1	Below
10_TssBiv	Anatomy	LUNG	1	5	0.453	1	Below
10_TssBiv	Anatomy	MUSCLE	1	7	0.282	1	Below
10_TssBiv	Anatomy	MUSCLE_LEG	0	1	0.665	1	Below
10_TssBiv	Anatomy	OVARY	0	1	0.659	1	Below
10_TssBiv	Anatomy	PANCREAS	0	2	0.473	1	Below
10_TssBiv	Anatomy	PLACENTA	0	2	0.46	1	Below
10_TssBiv	Anatomy	SKIN	3	8	0.765	1	Below
10_TssBiv	Anatomy	SPLEEN	0	1	0.65	1	Below
10_TssBiv	Anatomy	STROMAL_CONNECTIVE	1	2	0.885	1	Below
10_TssBiv	Anatomy	THYMUS	0	2	0.46	1	Below
10_TssBiv	Anatomy	VASCULAR	0	2	0.457	1	Below
10_TssBiv	Cancer	No	38	122	0.18	0.928558	Below
10_TssBiv	Cancer	Yes	3	5	0.966	1	Below
10_TssBiv	Germline	Ectoderm	3	25	0.01	0.160149	Below
10_TssBiv	Germline	Endoderm	2	10	0.322	1	Below
10_TssBiv	Germline	Mesoderm	22	60	0.878	1	Below
10_TssBiv	Germline	Mixed	5	15	0.66	1	Below
10_TssBiv	Germline	Other	0	3	0.307	1	Below
10_TssBiv	Germline	Pluripotent	9	14	0.998	1	Below
10_TssBiv	Group	Blood & T-cell	2	14	0.109	0.726441	Below
10_TssBiv	Group	Brain	1	10	0.117	0.756271	Below
10_TssBiv	Group	Digestive	2	12	0.178	0.927155	Below
10_TssBiv	Group	ENCODE2012	5	16	0.592	1	Below
10_TssBiv	Group	Epithelial	4	8	0.935	1	Below
10_TssBiv	Group	ESC	5	8	0.989	1	Below
10_TssBiv	Group	ES-deriv	1	9	0.152	0.840701	Below
10_TssBiv	Group	Heart	2	5	0.807	1	Below
10_TssBiv	Group	HSC & B-cell	5	9	0.966	1	Below
10_TssBiv	Group	IMR90	0	1	0.662	1	Below
10_TssBiv	Group	iPSC	4	5	0.995	1	Below
10_TssBiv	Group	Mesench	3	4	0.99	1	Below
10_TssBiv	Group	Muscle	1	5	0.476	1	Below
10_TssBiv	Group	Myosat	0	1	0.677	1	Below
10_TssBiv	Group	Neurosph	0	2	0.441	1	Below
10_TssBiv	Group	Other	4	11	0.741	1	Below
10_TssBiv	Group	Sm. Muscle	1	4	0.611	1	Below
10_TssBiv	Group	Thymus	0	2	0.46	1	Below
10_TssBiv	Type	CellLine	2	5	0.825	1	Below
10_TssBiv	Type	ESCDerived	1	9	0.152	0.840701	Below
10_TssBiv	Type	PrimaryCell	9	25	0.763	1	Below
10_TssBiv	Type	PrimaryCulture	17	38	0.974	1	Below
10_TssBiv	Type	PrimaryTissue	12	50	0.076	0.617788	Below
11_BivFlnk	Age	Cell_line	19	30	1	1	Below
11_BivFlnk	Age	Fetal	6	23	0.195	0.955411	Below
11_BivFlnk	Age	Non_fetal	15	52	0.118	0.758168	Below
11_BivFlnk	Age	Unknown	6	22	0.247	1	Below
11_BivFlnk	Anatomy	ADRENAL	0	1	0.649	1	Below
11_BivFlnk	Anatomy	BLOOD	9	27	0.456	1	Below
11_BivFlnk	Anatomy	BRAIN	2	13	0.081	0.639066	Below
11_BivFlnk	Anatomy	BREAST	0	3	0.265	1	Below
11_BivFlnk	Anatomy	ESC	7	8	1	1	Below
11_BivFlnk	Anatomy	ESC_DERIVED	2	9	0.296	1	Below
11_BivFlnk	Anatomy	FAT	2	3	0.951	1	Below
11_BivFlnk	Anatomy	GI_COLON	0	3	0.243	1	Below
11_BivFlnk	Anatomy	GI_DUODENUM	1	2	0.862	1	Below
11_BivFlnk	Anatomy	GI_ESOPHAGUS	0	1	0.64	1	Below
11_BivFlnk	Anatomy	GI_INTESTINE	1	3	0.691	1	Below
11_BivFlnk	Anatomy	GI_RECTUM	2	3	0.949	1	Below
11_BivFlnk	Anatomy	GI_STOMACH	2	4	0.859	1	Below
11_BivFlnk	Anatomy	HEART	2	4	0.866	1	Below
11_BivFlnk	Anatomy	IPSC	3	5	0.948	1	Below
11_BivFlnk	Anatomy	LIVER	1	2	0.873	1	Below
11_BivFlnk	Anatomy	LUNG	2	5	0.744	1	Below
11_BivFlnk	Anatomy	MUSCLE	2	7	0.508	1	Below
11_BivFlnk	Anatomy	MUSCLE_LEG	0	1	0.646	1	Below
11_BivFlnk	Anatomy	OVARY	0	1	0.66	1	Below
11_BivFlnk	Anatomy	PLACENTA	0	2	0.383	1	Below
11_BivFlnk	Anatomy	SKIN	1	8	0.151	0.840701	Below
11_BivFlnk	Anatomy	SPLEEN	0	1	0.647	1	Below
11_BivFlnk	Anatomy	STROMAL_CONNECTIVE	1	2	0.895	1	Below
11_BivFlnk	Anatomy	THYMUS	0	2	0.404	1	Below
11_BivFlnk	Anatomy	VASCULAR	1	2	0.86	1	Below
11_BivFlnk	Cancer	No	41	122	0.004	0.0953778	Below
11_BivFlnk	Germline	Ectoderm	2	25	0	0	Below
11_BivFlnk	Germline	Endoderm	8	10	1	1	Below
11_BivFlnk	Germline	Mesoderm	21	60	0.466	1	Below
11_BivFlnk	Germline	Mixed	4	15	0.301	1	Below
11_BivFlnk	Germline	Other	0	3	0.246	1	Below
11_BivFlnk	Germline	Pluripotent	11	14	1	1	Below
11_BivFlnk	Group	Adipose	0	1	0.633	1	Below
11_BivFlnk	Group	Blood & T-cell	4	14	0.356	1	Below
11_BivFlnk	Group	Brain	2	10	0.228	1	Below
11_BivFlnk	Group	Digestive	5	12	0.768	1	Below
11_BivFlnk	Group	ENCODE2012	10	16	0.996	1	Below
11_BivFlnk	Group	Epithelial	0	8	0.029	0.327547	Below
11_BivFlnk	Group	ESC	7	8	1	1	Below
11_BivFlnk	Group	ES-deriv	2	9	0.296	1	Below
11_BivFlnk	Group	Heart	3	5	0.953	1	Below
11_BivFlnk	Group	HSC & B-cell	1	9	0.108	0.724275	Below
11_BivFlnk	Group	IMR90	0	1	0.646	1	Below
11_BivFlnk	Group	iPSC	3	5	0.948	1	Below
11_BivFlnk	Group	Mesench	3	4	0.982	1	Below
11_BivFlnk	Group	Muscle	1	5	0.412	1	Below
11_BivFlnk	Group	Myosat	0	1	0.638	1	Below
11_BivFlnk	Group	Neurosph	0	2	0.387	1	Below
11_BivFlnk	Group	Other	4	11	0.646	1	Below
11_BivFlnk	Group	Sm. Muscle	1	4	0.537	1	Below
11_BivFlnk	Group	Thymus	0	2	0.404	1	Below
11_BivFlnk	Type	CellLine	4	5	0.997	1	Below
11_BivFlnk	Type	ESCDerived	2	9	0.296	1	Below
11_BivFlnk	Type	PrimaryCell	6	25	0.116	0.754352	Below
11_BivFlnk	Type	PrimaryCulture	18	38	0.966	1	Below
11_BivFlnk	Type	PrimaryTissue	16	50	0.283	1	Below
12_EnhBiv	Age	Cell_line	22	30	1	1	Below
12_EnhBiv	Age	Fetal	5	23	0.032	0.33996	Below
12_EnhBiv	Age	Non_fetal	15	52	0.03	0.328469	Below
12_EnhBiv	Age	Unknown	8	22	0.483	1	Below
12_EnhBiv	Anatomy	BLOOD	7	27	0.084	0.65313	Below
12_EnhBiv	Anatomy	BRAIN	0	13	0	0	Below
12_EnhBiv	Anatomy	BREAST	0	3	0.238	1	Below
12_EnhBiv	Anatomy	ESC	7	8	0.999	1	Below
12_EnhBiv	Anatomy	ESC_DERIVED	3	9	0.494	1	Below
12_EnhBiv	Anatomy	FAT	2	3	0.951	1	Below
12_EnhBiv	Anatomy	GI_COLON	0	3	0.228	1	Below
12_EnhBiv	Anatomy	GI_DUODENUM	1	2	0.836	1	Below
12_EnhBiv	Anatomy	GI_ESOPHAGUS	0	1	0.595	1	Below
12_EnhBiv	Anatomy	GI_INTESTINE	0	3	0.234	1	Below
12_EnhBiv	Anatomy	GI_RECTUM	0	3	0.222	1	Below
12_EnhBiv	Anatomy	GI_STOMACH	1	4	0.514	1	Below
12_EnhBiv	Anatomy	HEART	1	4	0.463	1	Below
12_EnhBiv	Anatomy	IPSC	4	5	0.994	1	Below
12_EnhBiv	Anatomy	LIVER	1	2	0.848	1	Below
12_EnhBiv	Anatomy	LUNG	3	5	0.923	1	Below
12_EnhBiv	Anatomy	MUSCLE	5	7	0.985	1	Below
12_EnhBiv	Anatomy	OVARY	0	1	0.609	1	Below
12_EnhBiv	Anatomy	PLACENTA	0	2	0.355	1	Below
12_EnhBiv	Anatomy	SKIN	4	8	0.831	1	Below
12_EnhBiv	Anatomy	SPLEEN	0	1	0.612	1	Below
12_EnhBiv	Anatomy	THYMUS	1	2	0.828	1	Below
12_EnhBiv	Anatomy	VASCULAR	1	2	0.851	1	Below
12_EnhBiv	Cancer	No	45	122	0.009	0.153286	Below
12_EnhBiv	Germline	Ectoderm	2	25	0	0	Below
12_EnhBiv	Germline	Endoderm	6	10	0.962	1	Below
12_EnhBiv	Germline	Mesoderm	27	60	0.907	1	Below
12_EnhBiv	Germline	Mixed	3	15	0.083	0.650066	Below
12_EnhBiv	Germline	Other	0	3	0.213	1	Below
12_EnhBiv	Germline	Pluripotent	12	14	1	1	Below
12_EnhBiv	Group	Adipose	0	1	0.604	1	Below
12_EnhBiv	Group	Blood & T-cell	2	14	0.029	0.327547	Below
12_EnhBiv	Group	Brain	0	10	0.006	0.126235	Below
12_EnhBiv	Group	Digestive	1	12	0.018	0.241425	Below
12_EnhBiv	Group	ENCODE2012	13	16	1	1	Below
12_EnhBiv	Group	Epithelial	2	8	0.308	1	Below
12_EnhBiv	Group	ESC	7	8	0.999	1	Below
12_EnhBiv	Group	ES-deriv	3	9	0.494	1	Below
12_EnhBiv	Group	Heart	2	5	0.677	1	Below
12_EnhBiv	Group	HSC & B-cell	1	9	0.056	0.496595	Below
12_EnhBiv	Group	iPSC	4	5	0.994	1	Below
12_EnhBiv	Group	Muscle	3	5	0.913	1	Below
12_EnhBiv	Group	Neurosph	0	2	0.367	1	Below
12_EnhBiv	Group	Other	4	11	0.557	1	Below
12_EnhBiv	Group	Sm. Muscle	1	4	0.5	1	Below
12_EnhBiv	Group	Thymus	1	2	0.828	1	Below
12_EnhBiv	Type	ESCDerived	3	9	0.494	1	Below
12_EnhBiv	Type	PrimaryCell	4	25	0.005	0.111771	Below
12_EnhBiv	Type	PrimaryCulture	26	38	1	1	Below
12_EnhBiv	Type	PrimaryTissue	12	50	0.003	0.0766429	Below
13_ReprPC	Age	Cell_line	15	30	0.989	1	Below
13_ReprPC	Age	Fetal	10	23	0.909	1	Below
13_ReprPC	Age	Non_fetal	12	52	0.027	0.318363	Below
13_ReprPC	Age	Unknown	6	22	0.286	1	Below
13_ReprPC	Anatomy	ADRENAL	0	1	0.661	1	Below
13_ReprPC	Anatomy	BLOOD	8	27	0.351	1	Below
13_ReprPC	Anatomy	BRAIN	5	13	0.755	1	Below
13_ReprPC	Anatomy	BREAST	1	3	0.741	1	Below
13_ReprPC	Anatomy	CERVIX	0	1	0.693	1	Below
13_ReprPC	Anatomy	ESC	5	8	0.987	1	Below
13_ReprPC	Anatomy	ESC_DERIVED	3	9	0.637	1	Below
13_ReprPC	Anatomy	FAT	2	3	0.97	1	Below
13_ReprPC	Anatomy	GI_COLON	0	3	0.286	1	Below
13_ReprPC	Anatomy	GI_DUODENUM	0	2	0.442	1	Below
13_ReprPC	Anatomy	GI_ESOPHAGUS	0	1	0.651	1	Below
13_ReprPC	Anatomy	GI_INTESTINE	0	3	0.303	1	Below
13_ReprPC	Anatomy	GI_RECTUM	0	3	0.279	1	Below
13_ReprPC	Anatomy	GI_STOMACH	1	4	0.602	1	Below
13_ReprPC	Anatomy	HEART	1	4	0.583	1	Below
13_ReprPC	Anatomy	IPSC	3	5	0.959	1	Below
13_ReprPC	Anatomy	KIDNEY	0	1	0.645	1	Below
13_ReprPC	Anatomy	LIVER	0	2	0.429	1	Below
13_ReprPC	Anatomy	LUNG	3	5	0.961	1	Below
13_ReprPC	Anatomy	MUSCLE	2	7	0.56	1	Below
13_ReprPC	Anatomy	OVARY	0	1	0.655	1	Below
13_ReprPC	Anatomy	PANCREAS	0	2	0.445	1	Below
13_ReprPC	Anatomy	PLACENTA	0	2	0.454	1	Below
13_ReprPC	Anatomy	SKIN	4	8	0.929	1	Below
13_ReprPC	Anatomy	SPLEEN	0	1	0.668	1	Below
13_ReprPC	Anatomy	THYMUS	0	2	0.446	1	Below
13_ReprPC	Anatomy	VASCULAR	1	2	0.896	1	Below
13_ReprPC	Cancer	No	41	122	0.565	1	Below
13_ReprPC	Cancer	Yes	2	5	0.789	1	Below
13_ReprPC	Germline	Ectoderm	8	25	0.516	1	Below
13_ReprPC	Germline	Endoderm	2	10	0.283	1	Below
13_ReprPC	Germline	Mesoderm	24	60	0.937	1	Below
13_ReprPC	Germline	Mixed	1	15	0.012	0.181352	Below
13_ReprPC	Germline	Other	0	3	0.307	1	Below
13_ReprPC	Germline	Pluripotent	8	14	0.982	1	Below
13_ReprPC	Group	Adipose	0	1	0.67	1	Below
13_ReprPC	Group	Blood & T-cell	1	14	0.017	0.236896	Below
13_ReprPC	Group	Brain	3	10	0.545	1	Below
13_ReprPC	Group	Digestive	0	12	0.01	0.160149	Below
13_ReprPC	Group	ENCODE2012	7	16	0.878	1	Below
13_ReprPC	Group	Epithelial	4	8	0.931	1	Below
13_ReprPC	Group	ESC	5	8	0.987	1	Below
13_ReprPC	Group	ES-deriv	3	9	0.637	1	Below
13_ReprPC	Group	Heart	1	5	0.461	1	Below
13_ReprPC	Group	HSC & B-cell	5	9	0.95	1	Below
13_ReprPC	Group	iPSC	3	5	0.959	1	Below
13_ReprPC	Group	Muscle	1	5	0.464	1	Below
13_ReprPC	Group	Other	1	11	0.053	0.481941	Below
13_ReprPC	Group	Sm. Muscle	1	4	0.566	1	Below
13_ReprPC	Group	Thymus	0	2	0.446	1	Below
13_ReprPC	Type	CellLine	3	5	0.958	1	Below
13_ReprPC	Type	ESCDerived	3	9	0.637	1	Below
13_ReprPC	Type	PrimaryCell	8	25	0.477	1	Below
13_ReprPC	Type	PrimaryCulture	22	38	1	1	Below
13_ReprPC	Type	PrimaryTissue	7	50	0.001	0.0397407	Below
14_ReprPCWk	Age	Cell_line	10	30	0.094	0.676926	Below
14_ReprPCWk	Age	Fetal	12	23	0.808	1	Below
14_ReprPCWk	Age	Non_fetal	21	52	0.217	1	Below
14_ReprPCWk	Age	Unknown	15	22	0.996	1	Below
14_ReprPCWk	Anatomy	BLOOD	12	27	0.522	1	Below
14_ReprPCWk	Anatomy	BRAIN	6	13	0.629	1	Below
14_ReprPCWk	Anatomy	BREAST	1	3	0.575	1	Below
14_ReprPCWk	Anatomy	CERVIX	0	1	0.563	1	Below
14_ReprPCWk	Anatomy	ESC	1	8	0.066	0.548977	Below
14_ReprPCWk	Anatomy	ESC_DERIVED	4	9	0.599	1	Below
14_ReprPCWk	Anatomy	FAT	1	3	0.554	1	Below
14_ReprPCWk	Anatomy	GI_COLON	0	3	0.163	0.878889	Below
14_ReprPCWk	Anatomy	GI_DUODENUM	0	2	0.306	1	Below
14_ReprPCWk	Anatomy	GI_ESOPHAGUS	0	1	0.528	1	Below
14_ReprPCWk	Anatomy	GI_INTESTINE	1	3	0.518	1	Below
14_ReprPCWk	Anatomy	GI_RECTUM	1	3	0.551	1	Below
14_ReprPCWk	Anatomy	GI_STOMACH	2	4	0.792	1	Below
14_ReprPCWk	Anatomy	HEART	0	4	0.107	0.722082	Below
14_ReprPCWk	Anatomy	IPSC	3	5	0.88	1	Below
14_ReprPCWk	Anatomy	KIDNEY	0	1	0.527	1	Below
14_ReprPCWk	Anatomy	LIVER	1	2	0.811	1	Below
14_ReprPCWk	Anatomy	LUNG	3	5	0.869	1	Below
14_ReprPCWk	Anatomy	MUSCLE	6	7	0.997	1	Below
14_ReprPCWk	Anatomy	PANCREAS	0	2	0.289	1	Below
14_ReprPCWk	Anatomy	PLACENTA	0	2	0.277	1	Below
14_ReprPCWk	Anatomy	SKIN	7	8	0.996	1	Below
14_ReprPCWk	Anatomy	SPLEEN	0	1	0.543	1	Below
14_ReprPCWk	Anatomy	VASCULAR	1	2	0.785	1	Below
14_ReprPCWk	Cancer	No	57	122	0.963	1	Below
14_ReprPCWk	Cancer	Yes	1	5	0.249	1	Below
14_ReprPCWk	Germline	Ectoderm	14	25	0.913	1	Below
14_ReprPCWk	Germline	Endoderm	2	10	0.071	0.586023	Below
14_ReprPCWk	Germline	Mesoderm	31	60	0.942	1	Below
14_ReprPCWk	Germline	Mixed	7	15	0.616	1	Below
14_ReprPCWk	Germline	Other	0	3	0.146	0.840701	Below
14_ReprPCWk	Germline	Pluripotent	4	14	0.142	0.832601	Below
14_ReprPCWk	Group	Adipose	0	1	0.545	1	Below
14_ReprPCWk	Group	Blood & T-cell	7	14	0.739	1	Below
14_ReprPCWk	Group	Brain	3	10	0.225	1	Below
14_ReprPCWk	Group	Digestive	3	12	0.099	0.694294	Below
14_ReprPCWk	Group	ENCODE2012	9	16	0.899	1	Below
14_ReprPCWk	Group	Epithelial	7	8	0.999	1	Below
14_ReprPCWk	Group	ESC	1	8	0.066	0.548977	Below
14_ReprPCWk	Group	ES-deriv	4	9	0.599	1	Below
14_ReprPCWk	Group	Heart	0	5	0.06	0.519194	Below
14_ReprPCWk	Group	HSC & B-cell	4	9	0.625	1	Below
14_ReprPCWk	Group	iPSC	3	5	0.88	1	Below
14_ReprPCWk	Group	Mesench	3	4	0.953	1	Below
14_ReprPCWk	Group	Muscle	4	5	0.987	1	Below
14_ReprPCWk	Group	Other	3	11	0.149	0.840701	Below
14_ReprPCWk	Group	Sm. Muscle	1	4	0.385	1	Below
14_ReprPCWk	Type	CellLine	2	5	0.584	1	Below
14_ReprPCWk	Type	ESCDerived	4	9	0.599	1	Below
14_ReprPCWk	Type	PrimaryCell	13	25	0.816	1	Below
14_ReprPCWk	Type	PrimaryCulture	23	38	0.995	1	Below
14_ReprPCWk	Type	PrimaryTissue	16	50	0.008	0.150596	Below
15_Quies	Age	Cell_line	16	30	0.772	1	Below
15_Quies	Age	Fetal	10	23	0.38	1	Below
15_Quies	Age	Non_fetal	29	52	0.933	1	Below
15_Quies	Age	Unknown	7	22	0.058	0.510115	Below
15_Quies	Anatomy	ADRENAL	0	1	0.499	1	Below
15_Quies	Anatomy	BLOOD	3	27	0	0	Below
15_Quies	Anatomy	BONE	0	1	0.521	1	Below
15_Quies	Anatomy	BRAIN	11	13	0.999	1	Below
15_Quies	Anatomy	BREAST	1	3	0.494	1	Below
15_Quies	Anatomy	ESC	3	8	0.38	1	Below
15_Quies	Anatomy	ESC_DERIVED	6	9	0.939	1	Below
15_Quies	Anatomy	FAT	0	3	0.113	0.739323	Below
15_Quies	Anatomy	GI_COLON	2	3	0.89	1	Below
15_Quies	Anatomy	GI_DUODENUM	1	2	0.756	1	Below
15_Quies	Anatomy	GI_INTESTINE	1	3	0.523	1	Below
15_Quies	Anatomy	IPSC	3	5	0.843	1	Below
15_Quies	Anatomy	LIVER	0	2	0.279	1	Below
15_Quies	Anatomy	LUNG	3	5	0.828	1	Below
15_Quies	Anatomy	MUSCLE	5	7	0.954	1	Below
15_Quies	Anatomy	MUSCLE_LEG	0	1	0.513	1	Below
15_Quies	Anatomy	PLACENTA	1	2	0.791	1	Below
15_Quies	Anatomy	SKIN	3	8	0.402	1	Below
15_Quies	Anatomy	STROMAL_CONNECTIVE	1	2	0.758	1	Below
15_Quies	Anatomy	THYMUS	0	2	0.293	1	Below
15_Quies	Anatomy	VASCULAR	0	2	0.256	1	Below
15_Quies	Cancer	No	59	122	0.475	1	Below
15_Quies	Cancer	Yes	3	5	0.843	1	Below
15_Quies	Germline	Ectoderm	18	25	0.998	1	Below
15_Quies	Germline	Endoderm	7	10	0.965	1	Below
15_Quies	Germline	Mesoderm	21	60	0.003	0.0766429	Below
15_Quies	Germline	Mixed	7	15	0.552	1	Below
15_Quies	Germline	Other	2	3	0.897	1	Below
15_Quies	Germline	Pluripotent	7	14	0.637	1	Below
15_Quies	Group	Adipose	0	1	0.498	1	Below
15_Quies	Group	Blood & T-cell	0	14	0	0	Below
15_Quies	Group	Brain	9	10	1	1	Below
15_Quies	Group	Digestive	8	12	0.96	1	Below
15_Quies	Group	ENCODE2012	11	16	0.974	1	Below
15_Quies	Group	Epithelial	1	8	0.042	0.425151	Below
15_Quies	Group	ESC	3	8	0.38	1	Below
15_Quies	Group	ES-deriv	6	9	0.939	1	Below
15_Quies	Group	Heart	4	5	0.976	1	Below
15_Quies	Group	HSC & B-cell	1	9	0.018	0.241425	Below
15_Quies	Group	IMR90	0	1	0.487	1	Below
15_Quies	Group	iPSC	3	5	0.843	1	Below
15_Quies	Group	Mesench	1	4	0.315	1	Below
15_Quies	Group	Muscle	2	5	0.528	1	Below
15_Quies	Group	Neurosph	1	2	0.761	1	Below
15_Quies	Group	Other	7	11	0.906	1	Below
15_Quies	Group	Thymus	0	2	0.293	1	Below
15_Quies	Type	CellLine	2	5	0.501	1	Below
15_Quies	Type	ESCDerived	6	9	0.939	1	Below
15_Quies	Type	PrimaryCell	1	25	0	0	Below
15_Quies	Type	PrimaryCulture	19	38	0.658	1	Below
15_Quies	Type	PrimaryTissue	34	50	1	1	Below
2_TssAFlnk	Age	Cell_line	18	30	0.999	1	Below
2_TssAFlnk	Age	Fetal	6	23	0.14	0.832601	Below
2_TssAFlnk	Age	Non_fetal	13	52	0.016	0.225895	Below
2_TssAFlnk	Age	Unknown	11	22	0.94	1	Below
2_TssAFlnk	Anatomy	ADRENAL	0	1	0.628	1	Below
2_TssAFlnk	Anatomy	BLOOD	16	27	0.998	1	Below
2_TssAFlnk	Anatomy	BONE	0	1	0.614	1	Below
2_TssAFlnk	Anatomy	BRAIN	0	13	0.005	0.111771	Below
2_TssAFlnk	Anatomy	BREAST	1	3	0.662	1	Below
2_TssAFlnk	Anatomy	ESC	6	8	0.994	1	Below
2_TssAFlnk	Anatomy	ESC_DERIVED	2	9	0.266	1	Below
2_TssAFlnk	Anatomy	FAT	2	3	0.95	1	Below
2_TssAFlnk	Anatomy	GI_COLON	0	3	0.241	1	Below
2_TssAFlnk	Anatomy	GI_ESOPHAGUS	0	1	0.607	1	Below
2_TssAFlnk	Anatomy	GI_INTESTINE	2	3	0.948	1	Below
2_TssAFlnk	Anatomy	GI_RECTUM	1	3	0.698	1	Below
2_TssAFlnk	Anatomy	GI_STOMACH	0	4	0.144	0.8352	Below
2_TssAFlnk	Anatomy	HEART	1	4	0.532	1	Below
2_TssAFlnk	Anatomy	IPSC	3	5	0.937	1	Below
2_TssAFlnk	Anatomy	KIDNEY	0	1	0.648	1	Below
2_TssAFlnk	Anatomy	LUNG	1	5	0.399	1	Below
2_TssAFlnk	Anatomy	MUSCLE	1	7	0.187	0.942023	Below
2_TssAFlnk	Anatomy	MUSCLE_LEG	0	1	0.594	1	Below
2_TssAFlnk	Anatomy	OVARY	0	1	0.586	1	Below
2_TssAFlnk	Anatomy	PANCREAS	0	2	0.381	1	Below
2_TssAFlnk	Anatomy	PLACENTA	0	2	0.377	1	Below
2_TssAFlnk	Anatomy	SKIN	4	8	0.869	1	Below
2_TssAFlnk	Anatomy	SPLEEN	0	1	0.591	1	Below
2_TssAFlnk	Anatomy	STROMAL_CONNECTIVE	1	2	0.845	1	Below
2_TssAFlnk	Anatomy	VASCULAR	0	2	0.379	1	Below
2_TssAFlnk	Cancer	No	43	122	0.004	0.0953778	Below
2_TssAFlnk	Germline	Ectoderm	4	25	0.012	0.181352	Below
2_TssAFlnk	Germline	Endoderm	5	10	0.872	1	Below
2_TssAFlnk	Germline	Mesoderm	24	60	0.754	1	Below
2_TssAFlnk	Germline	Mixed	5	15	0.454	1	Below
2_TssAFlnk	Germline	Other	0	3	0.242	1	Below
2_TssAFlnk	Germline	Pluripotent	10	14	0.997	1	Below
2_TssAFlnk	Group	Adipose	0	1	0.642	1	Below
2_TssAFlnk	Group	Blood & T-cell	10	14	0.998	1	Below
2_TssAFlnk	Group	Brain	0	10	0.007	0.139093	Below
2_TssAFlnk	Group	Digestive	4	12	0.505	1	Below
2_TssAFlnk	Group	ENCODE2012	8	16	0.925	1	Below
2_TssAFlnk	Group	Epithelial	4	8	0.864	1	Below
2_TssAFlnk	Group	ESC	6	8	0.994	1	Below
2_TssAFlnk	Group	ES-deriv	2	9	0.266	1	Below
2_TssAFlnk	Group	Heart	1	5	0.368	1	Below
2_TssAFlnk	Group	HSC & B-cell	2	9	0.276	1	Below
2_TssAFlnk	Group	IMR90	0	1	0.615	1	Below
2_TssAFlnk	Group	iPSC	3	5	0.937	1	Below
2_TssAFlnk	Group	Mesench	3	4	0.973	1	Below
2_TssAFlnk	Group	Muscle	0	5	0.094	0.676926	Below
2_TssAFlnk	Group	Neurosph	0	2	0.362	1	Below
2_TssAFlnk	Group	Other	1	11	0.027	0.318363	Below
2_TssAFlnk	Group	Sm. Muscle	1	4	0.528	1	Below
2_TssAFlnk	Type	CellLine	4	5	0.994	1	Below
2_TssAFlnk	Type	ESCDerived	2	9	0.266	1	Below
2_TssAFlnk	Type	PrimaryCell	13	25	0.963	1	Below
2_TssAFlnk	Type	PrimaryCulture	20	38	0.993	1	Below
2_TssAFlnk	Type	PrimaryTissue	9	50	0	0	Below
3_TxFlnk	Age	Cell_line	21	30	1	1	Below
3_TxFlnk	Age	Fetal	6	23	0.081	0.639066	Below
3_TxFlnk	Age	Non_fetal	15	52	0.019	0.248622	Below
3_TxFlnk	Age	Unknown	10	22	0.756	1	Below
3_TxFlnk	Anatomy	ADRENAL	0	1	0.597	1	Below
3_TxFlnk	Anatomy	BLOOD	18	27	0.999	1	Below
3_TxFlnk	Anatomy	BONE	0	1	0.599	1	Below
3_TxFlnk	Anatomy	BRAIN	0	13	0	0	Below
3_TxFlnk	Anatomy	BREAST	1	3	0.641	1	Below
3_TxFlnk	Anatomy	ESC	7	8	0.997	1	Below
3_TxFlnk	Anatomy	ESC_DERIVED	3	9	0.435	1	Below
3_TxFlnk	Anatomy	FAT	2	3	0.934	1	Below
3_TxFlnk	Anatomy	GI_COLON	0	3	0.193	0.94995	Below
3_TxFlnk	Anatomy	GI_DUODENUM	0	2	0.337	1	Below
3_TxFlnk	Anatomy	GI_ESOPHAGUS	0	1	0.602	1	Below
3_TxFlnk	Anatomy	GI_INTESTINE	0	3	0.199	0.966186	Below
3_TxFlnk	Anatomy	GI_RECTUM	1	3	0.642	1	Below
3_TxFlnk	Anatomy	GI_STOMACH	0	4	0.106	0.722082	Below
3_TxFlnk	Anatomy	HEART	1	4	0.454	1	Below
3_TxFlnk	Anatomy	IPSC	4	5	0.989	1	Below
3_TxFlnk	Anatomy	KIDNEY	0	1	0.578	1	Below
3_TxFlnk	Anatomy	LUNG	1	5	0.348	1	Below
3_TxFlnk	Anatomy	MUSCLE	2	7	0.4	1	Below
3_TxFlnk	Anatomy	MUSCLE_LEG	0	1	0.594	1	Below
3_TxFlnk	Anatomy	OVARY	0	1	0.599	1	Below
3_TxFlnk	Anatomy	PANCREAS	0	2	0.338	1	Below
3_TxFlnk	Anatomy	PLACENTA	0	2	0.352	1	Below
3_TxFlnk	Anatomy	SKIN	4	8	0.826	1	Below
3_TxFlnk	Anatomy	SPLEEN	0	1	0.576	1	Below
3_TxFlnk	Anatomy	VASCULAR	1	2	0.82	1	Below
3_TxFlnk	Cancer	No	47	122	0.007	0.139093	Below
3_TxFlnk	Germline	Ectoderm	6	25	0.047	0.450277	Below
3_TxFlnk	Germline	Endoderm	4	10	0.609	1	Below
3_TxFlnk	Germline	Mesoderm	28	60	0.927	1	Below
3_TxFlnk	Germline	Mixed	3	15	0.079	0.63259	Below
3_TxFlnk	Germline	Other	0	3	0.182	0.934383	Below
3_TxFlnk	Germline	Pluripotent	11	14	0.999	1	Below
3_TxFlnk	Group	Adipose	0	1	0.586	1	Below
3_TxFlnk	Group	Blood & T-cell	7	14	0.846	1	Below
3_TxFlnk	Group	Brain	0	10	0.003	0.0766429	Below
3_TxFlnk	Group	Digestive	1	12	0.01	0.160149	Below
3_TxFlnk	Group	ENCODE2012	10	16	0.986	1	Below
3_TxFlnk	Group	Epithelial	4	8	0.811	1	Below
3_TxFlnk	Group	ESC	7	8	0.997	1	Below
3_TxFlnk	Group	ES-deriv	3	9	0.435	1	Below
3_TxFlnk	Group	Heart	1	5	0.32	1	Below
3_TxFlnk	Group	HSC & B-cell	7	9	0.999	1	Below
3_TxFlnk	Group	IMR90	0	1	0.61	1	Below
3_TxFlnk	Group	iPSC	4	5	0.989	1	Below
3_TxFlnk	Group	Muscle	1	5	0.317	1	Below
3_TxFlnk	Group	Myosat	0	1	0.588	1	Below
3_TxFlnk	Group	Neurosph	0	2	0.35	1	Below
3_TxFlnk	Group	Other	1	11	0.019	0.248622	Below
3_TxFlnk	Group	Sm. Muscle	0	4	0.107	0.722082	Below
3_TxFlnk	Type	CellLine	4	5	0.991	1	Below
3_TxFlnk	Type	ESCDerived	3	9	0.435	1	Below
3_TxFlnk	Type	PrimaryCell	16	25	0.997	1	Below
3_TxFlnk	Type	PrimaryCulture	23	38	0.999	1	Below
3_TxFlnk	Type	PrimaryTissue	6	50	0	0	Below
4_Tx	Age	Cell_line	13	30	0.707	1	Below
4_Tx	Age	Fetal	15	23	0.998	1	Below
4_Tx	Age	Non_fetal	19	52	0.258	1	Below
4_Tx	Age	Unknown	5	22	0.065	0.548977	Below
4_Tx	Anatomy	BLOOD	16	27	0.992	1	Below
4_Tx	Anatomy	BONE	0	1	0.591	1	Below
4_Tx	Anatomy	BRAIN	2	13	0.037	0.385447	Below
4_Tx	Anatomy	BREAST	2	3	0.927	1	Below
4_Tx	Anatomy	CERVIX	0	1	0.571	1	Below
4_Tx	Anatomy	ESC	3	8	0.58	1	Below
4_Tx	Anatomy	ESC_DERIVED	6	9	0.982	1	Below
4_Tx	Anatomy	FAT	2	3	0.931	1	Below
4_Tx	Anatomy	GI_COLON	0	3	0.193	0.94995	Below
4_Tx	Anatomy	GI_DUODENUM	1	2	0.841	1	Below
4_Tx	Anatomy	GI_ESOPHAGUS	0	1	0.61	1	Below
4_Tx	Anatomy	GI_INTESTINE	2	3	0.948	1	Below
4_Tx	Anatomy	GI_RECTUM	0	3	0.232	1	Below
4_Tx	Anatomy	GI_STOMACH	1	4	0.461	1	Below
4_Tx	Anatomy	HEART	1	4	0.472	1	Below
4_Tx	Anatomy	IPSC	1	5	0.316	1	Below
4_Tx	Anatomy	KIDNEY	0	1	0.578	1	Below
4_Tx	Anatomy	LIVER	1	2	0.827	1	Below
4_Tx	Anatomy	LUNG	2	5	0.664	1	Below
4_Tx	Anatomy	MUSCLE	1	7	0.138	0.831876	Below
4_Tx	Anatomy	OVARY	0	1	0.578	1	Below
4_Tx	Anatomy	PANCREAS	0	2	0.328	1	Below
4_Tx	Anatomy	PLACENTA	0	2	0.347	1	Below
4_Tx	Anatomy	SKIN	5	8	0.944	1	Below
4_Tx	Anatomy	SPLEEN	0	1	0.581	1	Below
4_Tx	Anatomy	VASCULAR	0	2	0.353	1	Below
4_Tx	Cancer	No	51	122	0.937	1	Below
4_Tx	Cancer	Yes	1	5	0.309	1	Below
4_Tx	Germline	Ectoderm	10	25	0.55	1	Below
4_Tx	Germline	Endoderm	2	10	0.141	0.832601	Below
4_Tx	Germline	Mesoderm	28	60	0.921	1	Below
4_Tx	Germline	Mixed	8	15	0.907	1	Below
4_Tx	Germline	Other	0	3	0.21	1	Below
4_Tx	Germline	Pluripotent	4	14	0.247	1	Below
4_Tx	Group	Adipose	0	1	0.582	1	Below
4_Tx	Group	Blood & T-cell	6	14	0.683	1	Below
4_Tx	Group	Brain	0	10	0.005	0.111771	Below
4_Tx	Group	Digestive	4	12	0.434	1	Below
4_Tx	Group	ENCODE2012	2	16	0.012	0.181352	Below
4_Tx	Group	Epithelial	7	8	0.999	1	Below
4_Tx	Group	ESC	3	8	0.58	1	Below
4_Tx	Group	ES-deriv	6	9	0.982	1	Below
4_Tx	Group	Heart	1	5	0.316	1	Below
4_Tx	Group	HSC & B-cell	8	9	1	1	Below
4_Tx	Group	iPSC	1	5	0.316	1	Below
4_Tx	Group	Muscle	2	5	0.678	1	Below
4_Tx	Group	Myosat	0	1	0.589	1	Below
4_Tx	Group	Other	3	11	0.234	1	Below
4_Tx	Group	Sm. Muscle	0	4	0.112	0.737276	Below
4_Tx	Type	CellLine	2	5	0.638	1	Below
4_Tx	Type	ESCDerived	6	9	0.982	1	Below
4_Tx	Type	PrimaryCell	16	25	0.999	1	Below
4_Tx	Type	PrimaryCulture	16	38	0.669	1	Below
4_Tx	Type	PrimaryTissue	12	50	0.001	0.0397407	Below
5_TxWk	Age	Cell_line	10	30	0.008	0.150596	Below
5_TxWk	Age	Fetal	10	23	0.157	0.855132	Below
5_TxWk	Age	Non_fetal	28	52	0.566	1	Below
5_TxWk	Age	Unknown	21	22	1	1	Below
5_TxWk	Anatomy	BRAIN	2	13	0.003	0.0766429	Below
5_TxWk	Anatomy	ESC	1	8	0.016	0.225895	Below
5_TxWk	Anatomy	ESC_DERIVED	0	9	0.003	0.0766429	Below
5_TxWk	Anatomy	GI_COLON	0	3	0.09	0.6734	Below
5_TxWk	Anatomy	GI_ESOPHAGUS	0	1	0.472	1	Below
5_TxWk	Anatomy	GI_INTESTINE	1	3	0.434	1	Below
5_TxWk	Anatomy	GI_RECTUM	2	3	0.81	1	Below
5_TxWk	Anatomy	GI_STOMACH	1	4	0.244	1	Below
5_TxWk	Anatomy	HEART	0	4	0.051	0.467718	Below
5_TxWk	Anatomy	IPSC	1	5	0.131	0.812503	Below
5_TxWk	Anatomy	KIDNEY	0	1	0.447	1	Below
5_TxWk	Anatomy	LUNG	3	5	0.763	1	Below
5_TxWk	Anatomy	MUSCLE	4	7	0.705	1	Below
5_TxWk	Anatomy	MUSCLE_LEG	0	1	0.436	1	Below
5_TxWk	Anatomy	OVARY	0	1	0.438	1	Below
5_TxWk	Anatomy	PANCREAS	0	2	0.22	1	Below
5_TxWk	Anatomy	PLACENTA	1	2	0.7	1	Below
5_TxWk	Anatomy	SPLEEN	0	1	0.463	1	Below
5_TxWk	Anatomy	VASCULAR	1	2	0.711	1	Below
5_TxWk	Cancer	No	64	122	0.045	0.435	Below
5_TxWk	Germline	Ectoderm	10	25	0.076	0.617788	Below
5_TxWk	Germline	Endoderm	5	10	0.51	1	Below
5_TxWk	Germline	Mesoderm	46	60	1	1	Below
5_TxWk	Germline	Mixed	5	15	0.066	0.548977	Below
5_TxWk	Germline	Other	1	3	0.415	1	Below
5_TxWk	Germline	Pluripotent	2	14	0.001	0.0397407	Below
5_TxWk	Group	Brain	1	10	0	0	Below
5_TxWk	Group	Digestive	4	12	0.12	0.766429	Below
5_TxWk	Group	ENCODE2012	15	16	1	1	Below
5_TxWk	Group	ESC	1	8	0.016	0.225895	Below
5_TxWk	Group	ES-deriv	0	9	0.003	0.0766429	Below
5_TxWk	Group	Heart	0	5	0.021	0.265094	Below
5_TxWk	Group	iPSC	1	5	0.131	0.812503	Below
5_TxWk	Group	Muscle	2	5	0.424	1	Below
5_TxWk	Group	Neurosph	0	2	0.207	0.991567	Below
5_TxWk	Group	Other	3	11	0.051	0.467718	Below
5_TxWk	Group	Sm. Muscle	2	4	0.616	1	Below
5_TxWk	Type	ESCDerived	0	9	0.003	0.0766429	Below
5_TxWk	Type	PrimaryCulture	24	38	0.931	1	Below
5_TxWk	Type	PrimaryTissue	15	50	0	0	Below
6_EnhG	Age	Cell_line	9	30	0.184	0.935697	Below
6_EnhG	Age	Fetal	8	23	0.449	1	Below
6_EnhG	Age	Non_fetal	16	52	0.091	0.6734	Below
6_EnhG	Age	Unknown	16	22	1	1	Below
6_EnhG	Anatomy	BLOOD	26	27	1	1	Below
6_EnhG	Anatomy	BRAIN	0	13	0.001	0.0397407	Below
6_EnhG	Anatomy	BREAST	1	3	0.676	1	Below
6_EnhG	Anatomy	ESC	1	8	0.134	0.821611	Below
6_EnhG	Anatomy	ESC_DERIVED	0	9	0.009	0.153286	Below
6_EnhG	Anatomy	FAT	2	3	0.938	1	Below
6_EnhG	Anatomy	GI_COLON	0	3	0.233	1	Below
6_EnhG	Anatomy	GI_DUODENUM	0	2	0.38	1	Below
6_EnhG	Anatomy	GI_ESOPHAGUS	0	1	0.595	1	Below
6_EnhG	Anatomy	GI_INTESTINE	1	3	0.677	1	Below
6_EnhG	Anatomy	GI_RECTUM	0	3	0.23	1	Below
6_EnhG	Anatomy	GI_STOMACH	0	4	0.137	0.830514	Below
6_EnhG	Anatomy	HEART	1	4	0.48	1	Below
6_EnhG	Anatomy	IPSC	0	5	0.088	0.6734	Below
6_EnhG	Anatomy	KIDNEY	0	1	0.627	1	Below
6_EnhG	Anatomy	LUNG	2	5	0.719	1	Below
6_EnhG	Anatomy	MUSCLE	2	7	0.457	1	Below
6_EnhG	Anatomy	MUSCLE_LEG	0	1	0.647	1	Below
6_EnhG	Anatomy	OVARY	0	1	0.628	1	Below
6_EnhG	Anatomy	PANCREAS	0	2	0.406	1	Below
6_EnhG	Anatomy	PLACENTA	0	2	0.377	1	Below
6_EnhG	Anatomy	SKIN	5	8	0.971	1	Below
6_EnhG	Anatomy	SPLEEN	0	1	0.608	1	Below
6_EnhG	Anatomy	STROMAL_CONNECTIVE	0	2	0.389	1	Below
6_EnhG	Anatomy	VASCULAR	1	2	0.827	1	Below
6_EnhG	Cancer	No	44	122	0.008	0.150596	Below
6_EnhG	Germline	Ectoderm	5	25	0.026	0.313461	Below
6_EnhG	Germline	Endoderm	2	10	0.175	0.915976	Below
6_EnhG	Germline	Mesoderm	36	60	1	1	Below
6_EnhG	Germline	Mixed	5	15	0.447	1	Below
6_EnhG	Germline	Other	0	3	0.227	1	Below
6_EnhG	Germline	Pluripotent	1	14	0.01	0.160149	Below
6_EnhG	Group	Adipose	0	1	0.608	1	Below
6_EnhG	Group	Brain	0	10	0.004	0.0953778	Below
6_EnhG	Group	Digestive	1	12	0.024	0.292636	Below
6_EnhG	Group	ENCODE2012	10	16	0.989	1	Below
6_EnhG	Group	Epithelial	5	8	0.966	1	Below
6_EnhG	Group	ESC	1	8	0.134	0.821611	Below
6_EnhG	Group	ES-deriv	0	9	0.009	0.153286	Below
6_EnhG	Group	Heart	1	5	0.355	1	Below
6_EnhG	Group	HSC & B-cell	8	9	1	1	Below
6_EnhG	Group	iPSC	0	5	0.088	0.6734	Below
6_EnhG	Group	Mesench	2	4	0.841	1	Below
6_EnhG	Group	Muscle	1	5	0.356	1	Below
6_EnhG	Group	Neurosph	0	2	0.373	1	Below
6_EnhG	Group	Other	2	11	0.144	0.8352	Below
6_EnhG	Group	Sm. Muscle	0	4	0.136	0.829136	Below
6_EnhG	Type	ESCDerived	0	9	0.009	0.153286	Below
6_EnhG	Type	PrimaryCell	23	25	1	1	Below
6_EnhG	Type	PrimaryCulture	14	38	0.502	1	Below
6_EnhG	Type	PrimaryTissue	7	50	0	0	Below
7_Enh	Age	Cell_line	11	30	0.226	1	Below
7_Enh	Age	Fetal	11	23	0.723	1	Below
7_Enh	Age	Non_fetal	18	52	0.023	0.283667	Below
7_Enh	Age	Unknown	17	22	1	1	Below
7_Enh	Anatomy	BLOOD	26	27	1	1	Below
7_Enh	Anatomy	BRAIN	0	13	0	0	Below
7_Enh	Anatomy	BREAST	2	3	0.923	1	Below
7_Enh	Anatomy	ESC	0	8	0.009	0.153286	Below
7_Enh	Anatomy	ESC_DERIVED	3	9	0.372	1	Below
7_Enh	Anatomy	FAT	2	3	0.924	1	Below
7_Enh	Anatomy	GI_COLON	0	3	0.155	0.848546	Below
7_Enh	Anatomy	GI_DUODENUM	1	2	0.785	1	Below
7_Enh	Anatomy	GI_ESOPHAGUS	0	1	0.565	1	Below
7_Enh	Anatomy	GI_INTESTINE	2	3	0.916	1	Below
7_Enh	Anatomy	GI_RECTUM	1	3	0.576	1	Below
7_Enh	Anatomy	GI_STOMACH	1	4	0.398	1	Below
7_Enh	Anatomy	HEART	0	4	0.097	0.689278	Below
7_Enh	Anatomy	IPSC	0	5	0.049	0.461202	Below
7_Enh	Anatomy	KIDNEY	0	1	0.539	1	Below
7_Enh	Anatomy	LUNG	2	5	0.579	1	Below
7_Enh	Anatomy	MUSCLE	2	7	0.321	1	Below
7_Enh	Anatomy	MUSCLE_LEG	0	1	0.554	1	Below
7_Enh	Anatomy	OVARY	0	1	0.573	1	Below
7_Enh	Anatomy	PANCREAS	0	2	0.282	1	Below
7_Enh	Anatomy	PLACENTA	1	2	0.814	1	Below
7_Enh	Anatomy	SKIN	6	8	0.991	1	Below
7_Enh	Anatomy	SPLEEN	0	1	0.537	1	Below
7_Enh	Anatomy	STROMAL_CONNECTIVE	0	2	0.278	1	Below
7_Enh	Anatomy	VASCULAR	1	2	0.801	1	Below
7_Enh	Cancer	No	52	122	0.014	0.205781	Below
7_Enh	Germline	Ectoderm	6	25	0.018	0.241425	Below
7_Enh	Germline	Endoderm	5	10	0.738	1	Below
7_Enh	Germline	Mesoderm	37	60	1	1	Below
7_Enh	Germline	Mixed	6	15	0.464	1	Below
7_Enh	Germline	Other	2	3	0.925	1	Below
7_Enh	Germline	Pluripotent	1	14	0.001	0.0397407	Below
7_Enh	Group	Adipose	0	1	0.537	1	Below
7_Enh	Group	Blood & T-cell	13	14	1	1	Below
7_Enh	Group	Brain	0	10	0.002	0.0670625	Below
7_Enh	Group	Digestive	5	12	0.536	1	Below
7_Enh	Group	ENCODE2012	11	16	0.994	1	Below
7_Enh	Group	Epithelial	6	8	0.983	1	Below
7_Enh	Group	ESC	0	8	0.009	0.153286	Below
7_Enh	Group	ES-deriv	3	9	0.372	1	Below
7_Enh	Group	Heart	0	5	0.056	0.496595	Below
7_Enh	Group	iPSC	0	5	0.049	0.461202	Below
7_Enh	Group	Mesench	2	4	0.764	1	Below
7_Enh	Group	Muscle	1	5	0.261	1	Below
7_Enh	Group	Neurosph	0	2	0.292	1	Below
7_Enh	Group	Other	3	11	0.184	0.935697	Below
7_Enh	Group	Sm. Muscle	0	4	0.091	0.6734	Below
7_Enh	Type	ESCDerived	3	9	0.372	1	Below
7_Enh	Type	PrimaryCell	23	25	1	1	Below
7_Enh	Type	PrimaryCulture	15	38	0.276	1	Below
7_Enh	Type	PrimaryTissue	11	50	0	0	Below
8_ZNF/Rpts	Age	Cell_line	12	30	0.733	1	Below
8_ZNF/Rpts	Age	Fetal	17	23	1	1	Below
8_ZNF/Rpts	Age	Non_fetal	14	52	0.042	0.425151	Below
8_ZNF/Rpts	Age	Unknown	4	22	0.035	0.368186	Below
8_ZNF/Rpts	Anatomy	ADRENAL	0	1	0.616	1	Below
8_ZNF/Rpts	Anatomy	BLOOD	17	27	1	1	Below
8_ZNF/Rpts	Anatomy	BONE	0	1	0.623	1	Below
8_ZNF/Rpts	Anatomy	BRAIN	4	13	0.438	1	Below
8_ZNF/Rpts	Anatomy	BREAST	2	3	0.957	1	Below
8_ZNF/Rpts	Anatomy	CERVIX	0	1	0.63	1	Below
8_ZNF/Rpts	Anatomy	ESC	2	8	0.374	1	Below
8_ZNF/Rpts	Anatomy	ESC_DERIVED	5	9	0.934	1	Below
8_ZNF/Rpts	Anatomy	FAT	2	3	0.947	1	Below
8_ZNF/Rpts	Anatomy	GI_COLON	0	3	0.246	1	Below
8_ZNF/Rpts	Anatomy	GI_DUODENUM	0	2	0.426	1	Below
8_ZNF/Rpts	Anatomy	GI_ESOPHAGUS	0	1	0.609	1	Below
8_ZNF/Rpts	Anatomy	GI_INTESTINE	2	3	0.953	1	Below
8_ZNF/Rpts	Anatomy	GI_RECTUM	0	3	0.248	1	Below
8_ZNF/Rpts	Anatomy	GI_STOMACH	1	4	0.517	1	Below
8_ZNF/Rpts	Anatomy	HEART	0	4	0.151	0.840701	Below
8_ZNF/Rpts	Anatomy	IPSC	0	5	0.094	0.676926	Below
8_ZNF/Rpts	Anatomy	KIDNEY	0	1	0.653	1	Below
8_ZNF/Rpts	Anatomy	LIVER	0	2	0.381	1	Below
8_ZNF/Rpts	Anatomy	LUNG	3	5	0.935	1	Below
8_ZNF/Rpts	Anatomy	MUSCLE	1	7	0.199	0.966186	Below
8_ZNF/Rpts	Anatomy	PANCREAS	0	2	0.385	1	Below
8_ZNF/Rpts	Anatomy	PLACENTA	0	2	0.395	1	Below
8_ZNF/Rpts	Anatomy	SKIN	2	8	0.384	1	Below
8_ZNF/Rpts	Anatomy	SPLEEN	0	1	0.614	1	Below
8_ZNF/Rpts	Anatomy	STROMAL_CONNECTIVE	1	2	0.866	1	Below
8_ZNF/Rpts	Anatomy	VASCULAR	1	2	0.872	1	Below
8_ZNF/Rpts	Cancer	No	45	122	0.634	1	Below
8_ZNF/Rpts	Cancer	Yes	2	5	0.726	1	Below
8_ZNF/Rpts	Germline	Ectoderm	10	25	0.722	1	Below
8_ZNF/Rpts	Germline	Endoderm	2	10	0.215	1	Below
8_ZNF/Rpts	Germline	Mesoderm	26	60	0.936	1	Below
8_ZNF/Rpts	Germline	Mixed	7	15	0.863	1	Below
8_ZNF/Rpts	Germline	Other	0	3	0.247	1	Below
8_ZNF/Rpts	Germline	Pluripotent	2	14	0.059	0.514691	Below
8_ZNF/Rpts	Group	Adipose	0	1	0.63	1	Below
8_ZNF/Rpts	Group	Blood & T-cell	5	14	0.577	1	Below
8_ZNF/Rpts	Group	Brain	2	10	0.218	1	Below
8_ZNF/Rpts	Group	Digestive	3	12	0.286	1	Below
8_ZNF/Rpts	Group	ENCODE2012	4	16	0.206	0.991202	Below
8_ZNF/Rpts	Group	Epithelial	4	8	0.878	1	Below
8_ZNF/Rpts	Group	ESC	2	8	0.374	1	Below
8_ZNF/Rpts	Group	ES-deriv	5	9	0.934	1	Below
8_ZNF/Rpts	Group	Heart	1	5	0.362	1	Below
8_ZNF/Rpts	Group	iPSC	0	5	0.094	0.676926	Below
8_ZNF/Rpts	Group	Mesench	3	4	0.983	1	Below
8_ZNF/Rpts	Group	Muscle	2	5	0.73	1	Below
8_ZNF/Rpts	Group	Myosat	0	1	0.617	1	Below
8_ZNF/Rpts	Group	Other	2	11	0.142	0.832601	Below
8_ZNF/Rpts	Group	Sm. Muscle	0	4	0.131	0.812503	Below
8_ZNF/Rpts	Type	CellLine	3	5	0.937	1	Below
8_ZNF/Rpts	Type	ESCDerived	5	9	0.934	1	Below
8_ZNF/Rpts	Type	PrimaryCell	16	25	1	1	Below
8_ZNF/Rpts	Type	PrimaryCulture	11	38	0.147	0.840701	Below
8_ZNF/Rpts	Type	PrimaryTissue	12	50	0.003	0.0766429	Below
9_Het	Age	Cell_line	14	30	0.357	1	Below
9_Het	Age	Fetal	17	23	0.999	1	Below
9_Het	Age	Non_fetal	29	52	0.846	1	Below
9_Het	Age	Unknown	5	22	0.002	0.0670625	Below
9_Het	Anatomy	BLOOD	15	27	0.773	1	Below
9_Het	Anatomy	BONE	0	1	0.474	1	Below
9_Het	Anatomy	BRAIN	11	13	1	1	Below
9_Het	Anatomy	BREAST	1	3	0.477	1	Below
9_Het	Anatomy	CERVIX	0	1	0.472	1	Below
9_Het	Anatomy	ESC	6	8	0.969	1	Below
9_Het	Anatomy	ESC_DERIVED	4	9	0.473	1	Below
9_Het	Anatomy	GI_COLON	2	3	0.888	1	Below
9_Het	Anatomy	GI_ESOPHAGUS	0	1	0.509	1	Below
9_Het	Anatomy	GI_INTESTINE	2	3	0.87	1	Below
9_Het	Anatomy	GI_RECTUM	0	3	0.111	0.735204	Below
9_Het	Anatomy	GI_STOMACH	2	4	0.674	1	Below
9_Het	Anatomy	HEART	2	4	0.7	1	Below
9_Het	Anatomy	IPSC	2	5	0.48	1	Below
9_Het	Anatomy	KIDNEY	0	1	0.528	1	Below
9_Het	Anatomy	LIVER	1	2	0.748	1	Below
9_Het	Anatomy	LUNG	1	5	0.164	0.87986	Below
9_Het	Anatomy	MUSCLE	5	7	0.933	1	Below
9_Het	Anatomy	PLACENTA	0	2	0.242	1	Below
9_Het	Anatomy	SKIN	0	8	0.003	0.0766429	Below
9_Het	Anatomy	SPLEEN	0	1	0.488	1	Below
9_Het	Anatomy	STROMAL_CONNECTIVE	0	2	0.228	1	Below
9_Het	Anatomy	THYMUS	1	2	0.724	1	Below
9_Het	Anatomy	VASCULAR	0	2	0.226	1	Below
9_Het	Cancer	No	64	122	0.967	1	Below
9_Het	Cancer	Yes	1	5	0.167	0.882714	Below
9_Het	Germline	Ectoderm	14	25	0.772	1	Below
9_Het	Germline	Endoderm	4	10	0.326	1	Below
9_Het	Germline	Mesoderm	30	60	0.461	1	Below
9_Het	Germline	Mixed	9	15	0.851	1	Below
9_Het	Germline	Other	0	3	0.124	0.782659	Below
9_Het	Germline	Pluripotent	8	14	0.769	1	Below
9_Het	Group	Blood & T-cell	5	14	0.166	0.881772	Below
9_Het	Group	Brain	9	10	0.999	1	Below
9_Het	Group	Digestive	5	12	0.352	1	Below
9_Het	Group	ENCODE2012	2	16	0.002	0.0670625	Below
9_Het	Group	Epithelial	1	8	0.031	0.33263	Below
9_Het	Group	ESC	6	8	0.969	1	Below
9_Het	Group	ES-deriv	4	9	0.473	1	Below
9_Het	Group	Heart	2	5	0.503	1	Below
9_Het	Group	IMR90	0	1	0.478	1	Below
9_Het	Group	iPSC	2	5	0.48	1	Below
9_Het	Group	Mesench	2	4	0.676	1	Below
9_Het	Group	Myosat	0	1	0.465	1	Below
9_Het	Group	Other	6	11	0.724	1	Below
9_Het	Group	Sm. Muscle	3	4	0.919	1	Below
9_Het	Group	Thymus	1	2	0.724	1	Below
9_Het	Type	CellLine	1	5	0.165	0.880821	Below
9_Het	Type	ESCDerived	4	9	0.473	1	Below
9_Het	Type	PrimaryCell	15	25	0.907	1	Below
9_Het	Type	PrimaryCulture	13	38	0.007	0.139093	Below
9_Het	Type	PrimaryTissue	32	50	0.995	1	Below
DHS	Age	Cell_line	9	14	0.976	1	Below
DHS	Age	Fetal	1	15	0	0	Below
DHS	Age	Non_fetal	7	16	0.551	1	Below
DHS	Age	Unknown	7	8	0.999	1	Below
DHS	Anatomy	ADRENAL	0	1	0.577	1	Below
DHS	Anatomy	BLOOD	4	10	0.499	1	Below
DHS	Anatomy	BRAIN	1	3	0.592	1	Below
DHS	Anatomy	ESC	0	2	0.298	1	Below
DHS	Anatomy	ESC_DERIVED	2	4	0.734	1	Below
DHS	Anatomy	GI_INTESTINE	1	3	0.579	1	Below
DHS	Anatomy	GI_STOMACH	0	2	0.291	1	Below
DHS	Anatomy	HEART	0	1	0.553	1	Below
DHS	Anatomy	KIDNEY	0	1	0.559	1	Below
DHS	Anatomy	LIVER	0	1	0.573	1	Below
DHS	Anatomy	LUNG	3	4	0.967	1	Below
DHS	Anatomy	MUSCLE	2	4	0.758	1	Below
DHS	Anatomy	MUSCLE_LEG	0	1	0.549	1	Below
DHS	Anatomy	OVARY	0	1	0.548	1	Below
DHS	Anatomy	PANCREAS	0	1	0.552	1	Below
DHS	Anatomy	SKIN	5	6	0.994	1	Below
DHS	Anatomy	THYMUS	0	1	0.519	1	Below
DHS	Anatomy	VASCULAR	0	1	0.549	1	Below
DHS	Cancer	No	21	49	0.213	1	Below
DHS	Cancer	Yes	3	4	0.966	1	Below
DHS	Germline	Ectoderm	6	9	0.964	1	Below
DHS	Germline	Endoderm	1	3	0.598	1	Below
DHS	Germline	Mesoderm	11	24	0.64	1	Below
DHS	Germline	Mixed	1	10	0.02	0.258554	Below
DHS	Germline	Pluripotent	3	5	0.873	1	Below
DHS	Group	Blood & T-cell	0	2	0.298	1	Below
DHS	Group	Brain	0	2	0.29	1	Below
DHS	Group	Digestive	1	5	0.252	1	Below
DHS	Group	ENCODE2012	12	14	1	1	Below
DHS	Group	Epithelial	4	5	0.99	1	Below
DHS	Group	ESC	0	2	0.298	1	Below
DHS	Group	ES-deriv	2	4	0.734	1	Below
DHS	Group	Heart	0	1	0.553	1	Below
DHS	Group	HSC & B-cell	1	5	0.232	1	Below
DHS	Group	Muscle	0	3	0.14	0.832601	Below
DHS	Group	Other	1	6	0.148	0.840701	Below
DHS	Group	Thymus	0	1	0.519	1	Below
DHS	Type	CellLine	3	4	0.962	1	Below
DHS	Type	ESCDerived	2	4	0.734	1	Below
DHS	Type	PrimaryCell	2	8	0.187	0.942023	Below
DHS	Type	PrimaryCulture	15	19	1	1	Below
DHS	Type	PrimaryTissue	2	18	0	0	Below
H3K27ac	Age	Cell_line	17	23	1	1	Below
H3K27ac	Age	Fetal	5	10	0.762	1	Below
H3K27ac	Age	Non_fetal	11	44	0.001	0.0397407	Below
H3K27ac	Age	Unknown	11	21	0.826	1	Below
H3K27ac	Anatomy	BLOOD	13	21	0.967	1	Below
H3K27ac	Anatomy	BRAIN	0	8	0.002	0.0670625	Below
H3K27ac	Anatomy	ESC_DERIVED	3	7	0.606	1	Below
H3K27ac	Anatomy	GI_COLON	1	3	0.604	1	Below
H3K27ac	Anatomy	GI_DUODENUM	0	1	0.539	1	Below
H3K27ac	Anatomy	GI_ESOPHAGUS	0	1	0.536	1	Below
H3K27ac	Anatomy	GI_INTESTINE	2	3	0.9	1	Below
H3K27ac	Anatomy	GI_RECTUM	1	3	0.565	1	Below
H3K27ac	Anatomy	GI_STOMACH	0	3	0.179	0.92786	Below
H3K27ac	Anatomy	HEART	0	3	0.17	0.894167	Below
H3K27ac	Anatomy	IPSC	2	4	0.752	1	Below
H3K27ac	Anatomy	LUNG	2	4	0.779	1	Below
H3K27ac	Anatomy	MUSCLE	1	5	0.264	1	Below
H3K27ac	Anatomy	MUSCLE_LEG	0	1	0.53	1	Below
H3K27ac	Anatomy	OVARY	0	1	0.544	1	Below
H3K27ac	Anatomy	PANCREAS	0	2	0.301	1	Below
H3K27ac	Anatomy	PLACENTA	1	2	0.819	1	Below
H3K27ac	Anatomy	SKIN	3	7	0.636	1	Below
H3K27ac	Anatomy	SPLEEN	0	1	0.549	1	Below
H3K27ac	Anatomy	THYMUS	0	2	0.298	1	Below
H3K27ac	Anatomy	VASCULAR	1	2	0.795	1	Below
H3K27ac	Cancer	No	39	93	0.014	0.205781	Below
H3K27ac	Germline	Ectoderm	3	15	0.03	0.328469	Below
H3K27ac	Germline	Endoderm	3	8	0.483	1	Below
H3K27ac	Germline	Mesoderm	23	49	0.755	1	Below
H3K27ac	Germline	Mixed	5	13	0.431	1	Below
H3K27ac	Germline	Other	2	3	0.926	1	Below
H3K27ac	Germline	Pluripotent	8	10	0.999	1	Below
H3K27ac	Group	Blood & T-cell	5	13	0.41	1	Below
H3K27ac	Group	Brain	0	7	0.011	0.173574	Below
H3K27ac	Group	Digestive	4	10	0.509	1	Below
H3K27ac	Group	ENCODE2012	12	16	0.996	1	Below
H3K27ac	Group	Epithelial	2	5	0.615	1	Below
H3K27ac	Group	ES-deriv	3	7	0.606	1	Below
H3K27ac	Group	Heart	0	4	0.095	0.679567	Below
H3K27ac	Group	iPSC	2	4	0.752	1	Below
H3K27ac	Group	Muscle	0	4	0.091	0.6734	Below
H3K27ac	Group	Other	3	9	0.359	1	Below
H3K27ac	Group	Sm. Muscle	0	4	0.077	0.621211	Below
H3K27ac	Group	Thymus	0	2	0.298	1	Below
H3K27ac	Type	ESCDerived	3	7	0.606	1	Below
H3K27ac	Type	PrimaryCell	10	18	0.879	1	Below
H3K27ac	Type	PrimaryCulture	18	27	0.998	1	Below
H3K27ac	Type	PrimaryTissue	8	41	0	0	Below
Hypermethylated	Age	Cell_line	1	14	0	0	Below
Hypermethylated	Age	Fetal	3	6	0.577	1	Below
Hypermethylated	Age	Non_fetal	16	17	1	1	Below
Hypermethylated	Anatomy	BLOOD	0	1	0.44	1	Below
Hypermethylated	Anatomy	BRAIN	3	4	0.937	1	Below
Hypermethylated	Anatomy	ESC	0	4	0.029	0.327547	Below
Hypermethylated	Anatomy	ESC_DERIVED	0	7	0.001	0.0397407	Below
Hypermethylated	Anatomy	GI_INTESTINE	2	3	0.851	1	Below
Hypermethylated	Anatomy	IPSC	0	2	0.19	0.943843	Below
Hypermethylated	Anatomy	THYMUS	0	1	0.476	1	Below
Hypermethylated	Cancer	No	20	37	1	1	Below
Hypermethylated	Germline	Ectoderm	4	7	0.752	1	Below
Hypermethylated	Germline	Endoderm	1	2	0.705	1	Below
Hypermethylated	Germline	Mesoderm	7	10	0.935	1	Below
Hypermethylated	Germline	Mixed	8	10	0.993	1	Below
Hypermethylated	Germline	Other	0	1	0.476	1	Below
Hypermethylated	Germline	Pluripotent	0	7	0.002	0.0670625	Below
Hypermethylated	Group	Digestive	5	6	0.987	1	Below
Hypermethylated	Group	ESC	0	4	0.029	0.327547	Below
Hypermethylated	Group	ES-deriv	0	7	0.001	0.0397407	Below
Hypermethylated	Group	HSC & B-cell	0	1	0.44	1	Below
Hypermethylated	Group	iPSC	0	2	0.19	0.943843	Below
Hypermethylated	Group	Neurosph	1	2	0.718	1	Below
Hypermethylated	Group	Thymus	0	1	0.476	1	Below
Hypermethylated	Type	ESCDerived	0	7	0.001	0.0397407	Below
Hypermethylated	Type	PrimaryCell	0	1	0.44	1	Below
Hypermethylated	Type	PrimaryCulture	2	9	0.031	0.33263	Below
Hypermethylated	Type	PrimaryTissue	17	19	1	1	Below
Hypomethylated	Age	Cell_line	2	14	0.09	0.6734	Below
Hypomethylated	Age	Fetal	2	6	0.757	1	Below
Hypomethylated	Age	Non_fetal	7	17	0.967	1	Below
Hypomethylated	Anatomy	BLOOD	0	1	0.686	1	Below
Hypomethylated	Anatomy	BRAIN	0	4	0.235	1	Below
Hypomethylated	Anatomy	ESC	0	4	0.233	1	Below
Hypomethylated	Anatomy	ESC_DERIVED	1	7	0.319	1	Below
Hypomethylated	Anatomy	GI_COLON	0	1	0.679	1	Below
Hypomethylated	Anatomy	GI_ESOPHAGUS	0	1	0.703	1	Below
Hypomethylated	Anatomy	GI_INTESTINE	2	3	0.974	1	Below
Hypomethylated	Anatomy	HEART	0	3	0.358	1	Below
Hypomethylated	Anatomy	IPSC	0	2	0.474	1	Below
Hypomethylated	Anatomy	LUNG	1	2	0.915	1	Below
Hypomethylated	Anatomy	SPLEEN	0	1	0.713	1	Below
Hypomethylated	Anatomy	THYMUS	0	1	0.729	1	Below
Hypomethylated	Cancer	No	11	37	1	1	Below
Hypomethylated	Germline	Ectoderm	1	7	0.314	1	Below
Hypomethylated	Germline	Endoderm	1	2	0.934	1	Below
Hypomethylated	Germline	Mesoderm	4	10	0.889	1	Below
Hypomethylated	Germline	Mixed	5	10	0.984	1	Below
Hypomethylated	Germline	Other	0	1	0.698	1	Below
Hypomethylated	Germline	Pluripotent	0	7	0.045	0.435	Below
Hypomethylated	Group	Brain	0	2	0.497	1	Below
Hypomethylated	Group	Digestive	3	6	0.946	1	Below
Hypomethylated	Group	ESC	0	4	0.233	1	Below
Hypomethylated	Group	ES-deriv	1	7	0.319	1	Below
Hypomethylated	Group	Heart	1	4	0.661	1	Below
Hypomethylated	Group	HSC & B-cell	0	1	0.686	1	Below
Hypomethylated	Group	iPSC	0	2	0.474	1	Below
Hypomethylated	Group	Neurosph	0	2	0.486	1	Below
Hypomethylated	Group	Other	3	5	0.988	1	Below
Hypomethylated	Group	Thymus	0	1	0.729	1	Below
Hypomethylated	Type	ESCDerived	1	7	0.319	1	Below
Hypomethylated	Type	PrimaryCell	0	1	0.686	1	Below
Hypomethylated	Type	PrimaryCulture	1	9	0.154	0.847395	Below
Hypomethylated	Type	PrimaryTissue	8	19	0.986	1	Below
Intermediate	Age	Cell_line	5	14	0.568	1	Below
Intermediate	Age	Fetal	4	6	0.982	1	Below
Intermediate	Age	Non_fetal	5	17	0.252	1	Below
Intermediate	Anatomy	BLOOD	0	1	0.633	1	Below
Intermediate	Anatomy	BRAIN	2	4	0.848	1	Below
Intermediate	Anatomy	ESC	1	4	0.493	1	Below
Intermediate	Anatomy	ESC_DERIVED	3	7	0.788	1	Below
Intermediate	Anatomy	GI_COLON	0	1	0.618	1	Below
Intermediate	Anatomy	GI_ESOPHAGUS	0	1	0.633	1	Below
Intermediate	Anatomy	GI_INTESTINE	2	3	0.957	1	Below
Intermediate	Anatomy	GI_STOMACH	0	1	0.615	1	Below
Intermediate	Anatomy	HEART	0	3	0.215	1	Below
Intermediate	Anatomy	IPSC	0	2	0.376	1	Below
Intermediate	Anatomy	LUNG	1	2	0.861	1	Below
Intermediate	Anatomy	MUSCLE	0	1	0.616	1	Below
Intermediate	Anatomy	THYMUS	0	1	0.652	1	Below
Intermediate	Anatomy	VASCULAR	0	1	0.644	1	Below
Intermediate	Cancer	No	14	37	1	1	Below
Intermediate	Germline	Ectoderm	4	7	0.94	1	Below
Intermediate	Germline	Endoderm	1	2	0.852	1	Below
Intermediate	Germline	Mesoderm	4	10	0.698	1	Below
Intermediate	Germline	Mixed	4	10	0.738	1	Below
[truncated: 40 more rows]
