# Supplementary material for: The epigenomic landscape of transposable elements across normal human development and anatomy
Source: Nat Commun. 2019 Dec 10;10:5640. doi: 10.1038/s41467-019-13555-x (PMC6904449; doi:10.1038/s41467-019-13555-x)
Supplement: Supplementary file 5 — Supplementary Data 3 [file 41467_2019_13555_MOESM5_ESM.xlsx]

## Sheet: Supplementary Data 3
Supplementary Data 3. Roadmap epigenome classifications.
Classifications for each of the 127 Roadmap epigenomes. Name, Group, Anatomy, and Type were assigned by the Roadmap Epigenomics Consortium; Age, Germlayer, and Cancer were assigned in this study.
For each epigenome, availability of WGBS, DHS, H3K27ac, and RNA-seq data are listed. All epigenomes have chromHMM data.
Epigenome	Name	Group	Anatomy	Type	Age	Cancer	Germlayer	WGBS	DHS	H3K27ac	RNA	chrY	Cancer cell line/IMR90
E001	ES-I3 Cells	ESC	ESC	PrimaryCulture	Cell_line	No	Pluripotent	No	No	No	No	Yes	No
E002	ES-WA7 Cells	ESC	ESC	PrimaryCulture	Cell_line	No	Pluripotent	No	No	No	No	Yes	No
E003	H1 Cells	ESC	ESC	PrimaryCulture	Cell_line	No	Pluripotent	Yes	Yes	Yes	Yes	Yes	No
E004	H1 BMP4 Derived Mesendoderm Cultured Cells	ES-deriv	ESC_DERIVED	ESCDerived	Cell_line	No	Pluripotent	Yes	Yes	Yes	Yes	Yes	No
E005	H1 BMP4 Derived Trophoblast Cultured Cells	ES-deriv	ESC_DERIVED	ESCDerived	Cell_line	No	Other	Yes	Yes	Yes	Yes	Yes	No
E006	H1 Derived Mesenchymal Stem Cells	ES-deriv	ESC_DERIVED	ESCDerived	Cell_line	No	Mesoderm	Yes	Yes	Yes	Yes	Yes	No
E007	H1 Derived Neuronal Progenitor Cultured Cells	ES-deriv	ESC_DERIVED	ESCDerived	Cell_line	No	Ectoderm	Yes	Yes	Yes	Yes	Yes	No
E008	H9 Cells	ESC	ESC	PrimaryCulture	Cell_line	No	Pluripotent	Yes	Yes	Yes	No	Yes	No
E009	H9 Derived Neuronal Progenitor Cultured Cells	ES-deriv	ESC_DERIVED	ESCDerived	Cell_line	No	Ectoderm	No	No	No	No	Yes	No
E010	H9 Derived Neuron Cultured Cells	ES-deriv	ESC_DERIVED	ESCDerived	Cell_line	No	Ectoderm	No	No	No	No	Yes	No
E011	hESC Derived CD184+ Endoderm Cultured Cells	ES-deriv	ESC_DERIVED	ESCDerived	Cell_line	No	Endoderm	Yes	No	Yes	Yes	Yes	No
E012	hESC Derived CD56+ Ectoderm Cultured Cells	ES-deriv	ESC_DERIVED	ESCDerived	Cell_line	No	Ectoderm	Yes	No	Yes	Yes	Yes	No
E013	hESC Derived CD56+ Mesoderm Cultured Cells	ES-deriv	ESC_DERIVED	ESCDerived	Cell_line	No	Mesoderm	Yes	No	Yes	Yes	Yes	No
E014	HUES48 Cells	ESC	ESC	PrimaryCulture	Cell_line	No	Pluripotent	No	No	Yes	No	Yes	No
E015	HUES6 Cells	ESC	ESC	PrimaryCulture	Cell_line	No	Pluripotent	No	No	Yes	No	Yes	No
E016	HUES64 Cells	ESC	ESC	PrimaryCulture	Cell_line	No	Pluripotent	Yes	No	Yes	Yes	Yes	No
E017	IMR90 fetal lung fibroblasts Cell Line	IMR90	LUNG	CellLine	Cell_line	No	Mesoderm	Yes	Yes	Yes	No	Yes	Yes
E018	iPS-15b Cells	iPSC	IPSC	PrimaryCulture	Cell_line	No	Pluripotent	No	No	No	No	Yes	No
E019	iPS-18 Cells	iPSC	IPSC	PrimaryCulture	Cell_line	No	Pluripotent	No	No	Yes	No	Yes	No
E020	iPS-20b Cells	iPSC	IPSC	PrimaryCulture	Cell_line	No	Pluripotent	No	No	Yes	No	Yes	No
E021	iPS DF 6.9 Cells	iPSC	IPSC	PrimaryCulture	Cell_line	No	Pluripotent	Yes	Yes	Yes	No	Yes	No
E022	iPS DF 19.11 Cells	iPSC	IPSC	PrimaryCulture	Cell_line	No	Pluripotent	Yes	Yes	Yes	No	Yes	No
E023	Mesenchymal Stem Cell Derived Adipocyte Cultured Cells	Mesench	FAT	PrimaryCulture	Cell_line	No	Mesoderm	No	No	No	No	Yes	No
E024	ES-UCSF4 Cells	ESC	ESC	PrimaryCulture	Cell_line	No	Pluripotent	Yes	No	No	Yes	Yes	No
E025	Adipose Derived Mesenchymal Stem Cell Cultured Cells	Mesench	FAT	PrimaryCulture	Non_fetal	No	Mesoderm	No	No	No	No	Yes	No
E026	Bone Marrow Derived Cultured Mesenchymal Stem Cells	Mesench	STROMAL_CONNECTIVE	PrimaryCulture	Non_fetal	No	Mesoderm	No	No	Yes	No	Yes	No
E027	Breast Myoepithelial Primary Cells	Epithelial	BREAST	PrimaryCell	Non_fetal	No	Ectoderm	No	No	No	Yes	Yes	No
E028	Breast variant Human Mammary Epithelial Cells (vHMEC)	Epithelial	BREAST	PrimaryCulture	Non_fetal	No	Ectoderm	No	Yes	No	Yes	Yes	No
E029	Primary monocytes from peripheral blood	HSC & B-cell	BLOOD	PrimaryCell	Non_fetal	No	Mesoderm	No	Yes	Yes	No	Yes	No
E030	Primary neutrophils from peripheral blood	HSC & B-cell	BLOOD	PrimaryCell	Fetal	No	Mesoderm	No	No	No	No	Yes	No
E031	Primary B cells from cord blood	HSC & B-cell	BLOOD	PrimaryCell	Fetal	No	Mesoderm	No	No	No	No	Yes	No
E032	Primary B cells from peripheral blood	HSC & B-cell	BLOOD	PrimaryCell	Non_fetal	No	Mesoderm	No	Yes	Yes	No	Yes	No
E033	Primary T cells from cord blood	Blood & T-cell	BLOOD	PrimaryCell	Fetal	No	Mesoderm	No	Yes	No	No	Yes	No
E034	Primary T cells from peripheral blood	Blood & T-cell	BLOOD	PrimaryCell	Non_fetal	No	Mesoderm	No	Yes	Yes	No	Yes	No
E035	Primary hematopoietic stem cells	HSC & B-cell	BLOOD	PrimaryCell	Fetal	No	Mesoderm	No	No	No	No	Yes	No
E036	Primary hematopoietic stem cells short term culture	HSC & B-cell	BLOOD	PrimaryCell	Fetal	No	Mesoderm	No	No	No	No	Yes	No
E037	Primary T helper memory cells from peripheral blood 2	Blood & T-cell	BLOOD	PrimaryCell	Unknown	No	Mesoderm	No	No	Yes	Yes	Yes	No
E038	Primary T helper naive cells from peripheral blood	Blood & T-cell	BLOOD	PrimaryCell	Unknown	No	Mesoderm	No	No	Yes	Yes	Yes	No
E039	Primary T helper naive cells from peripheral blood	Blood & T-cell	BLOOD	PrimaryCell	Unknown	No	Mesoderm	No	No	Yes	No	Yes	No
E040	Primary T helper memory cells from peripheral blood 1	Blood & T-cell	BLOOD	PrimaryCell	Unknown	No	Mesoderm	No	No	Yes	No	Yes	No
E041	Primary T helper cells PMA-I stimulated	Blood & T-cell	BLOOD	PrimaryCell	Unknown	No	Mesoderm	No	No	Yes	No	Yes	No
E042	Primary T helper 17 cells PMA-I stimulated	Blood & T-cell	BLOOD	PrimaryCell	Unknown	No	Mesoderm	No	No	Yes	No	Yes	No
E043	Primary T helper cells from peripheral blood	Blood & T-cell	BLOOD	PrimaryCell	Unknown	No	Mesoderm	No	No	Yes	No	Yes	No
E044	Primary T regulatory cells from peripheral blood	Blood & T-cell	BLOOD	PrimaryCell	Unknown	No	Mesoderm	No	No	Yes	No	Yes	No
E045	Primary T cells effector/memory enriched from peripheral blood	Blood & T-cell	BLOOD	PrimaryCell	Unknown	No	Mesoderm	No	No	Yes	No	Yes	No
E046	Primary Natural Killer cells from peripheral blood	HSC & B-cell	BLOOD	PrimaryCell	Non_fetal	No	Mesoderm	No	Yes	Yes	No	Yes	No
E047	Primary T CD8+ naive cells from peripheral blood	Blood & T-cell	BLOOD	PrimaryCell	Unknown	No	Mesoderm	No	No	Yes	Yes	Yes	No
E048	Primary T CD8+ memory cells from peripheral blood	Blood & T-cell	BLOOD	PrimaryCell	Unknown	No	Mesoderm	No	No	Yes	No	Yes	No
E049	Mesenchymal Stem Cell Derived Chondrocyte Cultured Cells	Mesench	STROMAL_CONNECTIVE	PrimaryCulture	Unknown	No	Mesoderm	No	No	Yes	No	Yes	No
E050	Primary hematopoietic stem cells G-CSF-mobilized Female	HSC & B-cell	BLOOD	PrimaryCell	Fetal	No	Mesoderm	Yes	Yes	Yes	Yes	Yes	No
E051	Primary hematopoietic stem cells G-CSF-mobilized Male	HSC & B-cell	BLOOD	PrimaryCell	Non_fetal	No	Mesoderm	No	Yes	No	No	Yes	No
E052	Muscle Satellite Cultured Cells	Myosat	MUSCLE	PrimaryCulture	Unknown	No	Mesoderm	No	No	No	No	Yes	No
E053	Cortex derived primary cultured neurospheres	Neurosph	BRAIN	PrimaryCulture	Fetal	No	Ectoderm	Yes	No	No	Yes	Yes	No
E054	Ganglion Eminence derived primary cultured neurospheres	Neurosph	BRAIN	PrimaryCulture	Fetal	No	Ectoderm	Yes	No	No	Yes	Yes	No
E055	Foreskin Fibroblast Primary Cells skin01	Epithelial	SKIN	PrimaryCulture	Non_fetal	No	Mesoderm	No	Yes	Yes	Yes	Yes	No
E056	Foreskin Fibroblast Primary Cells skin02	Epithelial	SKIN	PrimaryCulture	Non_fetal	No	Mesoderm	No	Yes	Yes	Yes	Yes	No
E057	Foreskin Keratinocyte Primary Cells skin02	Epithelial	SKIN	PrimaryCulture	Non_fetal	No	Ectoderm	No	Yes	No	Yes	Yes	No
E058	Foreskin Keratinocyte Primary Cells skin03	Epithelial	SKIN	PrimaryCulture	Non_fetal	No	Ectoderm	Yes	No	Yes	Yes	Yes	No
E059	Foreskin Melanocyte Primary Cells skin01	Epithelial	SKIN	PrimaryCulture	Non_fetal	No	Ectoderm	No	Yes	Yes	Yes	Yes	No
E061	Foreskin Melanocyte Primary Cells skin03	Epithelial	SKIN	PrimaryCulture	Non_fetal	No	Ectoderm	No	No	Yes	Yes	Yes	No
E062	Primary mononuclear cells from peripheral blood	Blood & T-cell	BLOOD	PrimaryCell	Non_fetal	No	Mesoderm	No	No	Yes	Yes	Yes	No
E063	Adipose Nuclei	Adipose	FAT	PrimaryTissue	Non_fetal	No	Mesoderm	No	No	Yes	No	Yes	No
E065	Aorta	Heart	VASCULAR	PrimaryTissue	Non_fetal	No	Mesoderm	Yes	No	Yes	Yes	Yes	No
E066	Liver	Other	LIVER	PrimaryTissue	Non_fetal	No	Mixed	Yes	No	Yes	Yes	Yes	No
E067	Brain Angular Gyrus	Brain	BRAIN	PrimaryTissue	Non_fetal	No	Ectoderm	No	No	Yes	No	Yes	No
E068	Brain Anterior Caudate	Brain	BRAIN	PrimaryTissue	Non_fetal	No	Ectoderm	No	No	Yes	No	Yes	No
E069	Brain Cingulate Gyrus	Brain	BRAIN	PrimaryTissue	Non_fetal	No	Ectoderm	No	No	Yes	No	Yes	No
E070	Brain Germinal Matrix	Brain	BRAIN	PrimaryTissue	Fetal	No	Ectoderm	Yes	No	No	Yes	Yes	No
E071	Brain Hippocampus Middle	Brain	BRAIN	PrimaryTissue	Non_fetal	No	Ectoderm	Yes	No	Yes	Yes	Yes	No
E072	Brain Inferior Temporal Lobe	Brain	BRAIN	PrimaryTissue	Non_fetal	No	Ectoderm	No	No	Yes	No	Yes	No
E073	Brain_Dorsolateral_Prefrontal_Cortex	Brain	BRAIN	PrimaryTissue	Non_fetal	No	Ectoderm	No	No	Yes	No	Yes	No
E074	Brain Substantia Nigra	Brain	BRAIN	PrimaryTissue	Non_fetal	No	Ectoderm	No	No	Yes	No	Yes	No
E075	Colonic Mucosa	Digestive	GI_COLON	PrimaryTissue	Non_fetal	No	Endoderm	No	No	Yes	No	Yes	No
E076	Colon Smooth Muscle	Sm. Muscle	GI_COLON	PrimaryTissue	Non_fetal	No	Mesoderm	No	No	Yes	No	Yes	No
E077	Duodenum Mucosa	Digestive	GI_DUODENUM	PrimaryTissue	Non_fetal	No	Endoderm	No	No	No	No	Yes	No
E078	Duodenum Smooth Muscle	Sm. Muscle	GI_DUODENUM	PrimaryTissue	Non_fetal	No	Mesoderm	No	No	Yes	No	Yes	No
E079	Esophagus	Digestive	GI_ESOPHAGUS	PrimaryTissue	Non_fetal	No	Mixed	Yes	No	Yes	Yes	Yes	No
E080	Fetal Adrenal Gland	Other	ADRENAL	PrimaryTissue	Fetal	No	Mixed	No	Yes	Yes	No	Yes	No
E081	Fetal Brain Male	Brain	BRAIN	PrimaryTissue	Fetal	No	Ectoderm	No	Yes	No	No	Yes	No
E082	Fetal Brain Female	Brain	BRAIN	PrimaryTissue	Fetal	No	Ectoderm	No	Yes	No	Yes	Yes	No
E083	Fetal Heart	Heart	HEART	PrimaryTissue	Fetal	No	Mesoderm	No	Yes	No	No	Yes	No
E084	Fetal Intestine Large	Digestive	GI_INTESTINE	PrimaryTissue	Fetal	No	Mixed	Yes	Yes	Yes	Yes	Yes	No
E085	Fetal Intestine Small	Digestive	GI_INTESTINE	PrimaryTissue	Fetal	No	Mixed	Yes	Yes	Yes	Yes	Yes	No
E086	Fetal Kidney	Other	KIDNEY	PrimaryTissue	Fetal	No	Mixed	No	Yes	No	No	Yes	No
E087	Pancreatic Islets	Other	PANCREAS	PrimaryTissue	Non_fetal	No	Endoderm	No	No	Yes	Yes	Yes	No
E088	Fetal Lung	Other	LUNG	PrimaryTissue	Fetal	No	Mixed	No	Yes	No	No	Yes	No
E089	Fetal Muscle Trunk	Muscle	MUSCLE	PrimaryTissue	Fetal	No	Mesoderm	No	Yes	Yes	No	Yes	No
E090	Fetal Muscle Leg	Muscle	MUSCLE_LEG	PrimaryTissue	Fetal	No	Mesoderm	No	Yes	Yes	No	Yes	No
E091	Placenta	Other	PLACENTA	PrimaryTissue	Fetal	No	Other	No	Yes	Yes	No	Yes	No
E092	Fetal Stomach	Digestive	GI_STOMACH	PrimaryTissue	Fetal	No	Mixed	No	Yes	Yes	No	Yes	No
E093	Fetal Thymus	Thymus	THYMUS	PrimaryTissue	Fetal	No	Mixed	No	Yes	Yes	No	Yes	No
E094	Gastric	Digestive	GI_STOMACH	PrimaryTissue	Non_fetal	No	Mixed	Yes	Yes	Yes	Yes	Yes	No
E095	Left Ventricle	Heart	HEART	PrimaryTissue	Non_fetal	No	Mesoderm	Yes	No	Yes	Yes	Yes	No
E096	Lung	Other	LUNG	PrimaryTissue	Non_fetal	No	Mixed	Yes	No	Yes	Yes	Yes	No
E097	Ovary	Other	OVARY	PrimaryTissue	Non_fetal	No	Mixed	Yes	Yes	Yes	Yes	Yes	No
E098	Pancreas	Other	PANCREAS	PrimaryTissue	Non_fetal	No	Endoderm	Yes	Yes	Yes	Yes	Yes	No
E099	Placenta Amnion	Other	PLACENTA	PrimaryTissue	Fetal	No	Other	No	No	Yes	No	Yes	No
E100	Psoas Muscle	Muscle	MUSCLE	PrimaryTissue	Non_fetal	No	Mesoderm	Yes	Yes	Yes	Yes	Yes	No
E101	Rectal Mucosa Donor 29	Digestive	GI_RECTUM	PrimaryTissue	Non_fetal	No	Endoderm	No	No	Yes	No	Yes	No
E102	Rectal Mucosa Donor 31	Digestive	GI_RECTUM	PrimaryTissue	Non_fetal	No	Endoderm	No	No	Yes	No	Yes	No
E103	Rectal Smooth Muscle	Sm. Muscle	GI_RECTUM	PrimaryTissue	Non_fetal	No	Mesoderm	No	No	Yes	No	Yes	No
E104	Right Atrium	Heart	HEART	PrimaryTissue	Non_fetal	No	Mesoderm	Yes	No	Yes	Yes	Yes	No
E105	Right Ventricle	Heart	HEART	PrimaryTissue	Non_fetal	No	Mesoderm	Yes	No	Yes	Yes	Yes	No
E106	Sigmoid Colon	Digestive	GI_COLON	PrimaryTissue	Non_fetal	No	Mixed	Yes	No	Yes	Yes	Yes	No
E107	Skeletal Muscle Male	Muscle	MUSCLE	PrimaryTissue	Non_fetal	No	Mesoderm	No	No	No	No	Yes	No
E108	Skeletal Muscle Female	Muscle	MUSCLE	PrimaryTissue	Non_fetal	No	Mesoderm	No	No	Yes	No	Yes	No
E109	Small Intestine	Digestive	GI_INTESTINE	PrimaryTissue	Non_fetal	No	Mixed	Yes	Yes	Yes	Yes	Yes	No
E110	Stomach Mucosa	Digestive	GI_STOMACH	PrimaryTissue	Non_fetal	No	Endoderm	No	No	No	No	Yes	No
E111	Stomach Smooth Muscle	Sm. Muscle	GI_STOMACH	PrimaryTissue	Non_fetal	No	Mesoderm	No	No	Yes	No	Yes	No
E112	Thymus	Thymus	THYMUS	PrimaryTissue	Non_fetal	No	Mixed	Yes	No	Yes	Yes	Yes	No
E113	Spleen	Other	SPLEEN	PrimaryTissue	Non_fetal	No	Mesoderm	Yes	No	Yes	Yes	Yes	No
E114	A549 EtOH 0.02pct Lung Carcinoma Cell Line	ENCODE2012	LUNG	CellLine	Cell_line	Yes	Endoderm	No	Yes	Yes	Yes	Yes	Yes
E115	Dnd41 TCell Leukemia Cell Line	ENCODE2012	BLOOD	CellLine	Cell_line	Yes	Mesoderm	No	No	Yes	No	Yes	Yes
E116	GM12878 Lymphoblastoid Cells	ENCODE2012	BLOOD	PrimaryCulture	Cell_line	No	Mesoderm	No	Yes	Yes	Yes	No	No
E117	HeLa-S3 Cervical Carcinoma Cell Line	ENCODE2012	CERVIX	CellLine	Cell_line	Yes	Mesoderm	No	Yes	Yes	Yes	No	Yes
E118	HepG2 Hepatocellular Carcinoma Cell Line	ENCODE2012	LIVER	CellLine	Cell_line	Yes	Endoderm	No	Yes	Yes	Yes	Yes	Yes
E119	HMEC Mammary Epithelial Primary Cells	ENCODE2012	BREAST	PrimaryCulture	Unknown	No	Ectoderm	No	Yes	Yes	Yes	Yes	No
E120	HSMM Skeletal Muscle Myoblasts Cells	ENCODE2012	MUSCLE	PrimaryCulture	Unknown	No	Mesoderm	No	Yes	Yes	Yes	Yes	No
E121	HSMM cell derived Skeletal Muscle Myotubes Cells	ENCODE2012	MUSCLE	PrimaryCulture	Unknown	No	Mesoderm	No	Yes	Yes	No	Yes	No
E122	HUVEC Umbilical Vein Endothelial Primary Cells	ENCODE2012	VASCULAR	PrimaryCulture	Unknown	No	Mesoderm	No	Yes	Yes	Yes	Yes	No
E123	K562 Leukemia Cells	ENCODE2012	BLOOD	PrimaryCulture	Cell_line	Yes	Mesoderm	No	Yes	Yes	Yes	No	Yes
E124	Monocytes-CD14+ RO01746 Primary Cells	ENCODE2012	BLOOD	PrimaryCell	Unknown	No	Mesoderm	No	Yes	Yes	No	No	No
E125	NH-A Astrocytes Primary Cells	ENCODE2012	BRAIN	PrimaryCulture	Unknown	No	Ectoderm	No	Yes	Yes	No	Yes	No
E126	NHDF-Ad Adult Dermal Fibroblast Primary Cells	ENCODE2012	SKIN	PrimaryCulture	Non_fetal	No	Mesoderm	No	Yes	Yes	No	No	No
E127	NHEK-Epidermal Keratinocyte Primary Cells	ENCODE2012	SKIN	PrimaryCulture	Unknown	No	Ectoderm	No	Yes	Yes	Yes	No	No
E128	NHLF Lung Fibroblast Primary Cells	ENCODE2012	LUNG	PrimaryCulture	Unknown	No	Mesoderm	No	Yes	Yes	Yes	Yes	No
E129	Osteoblast Primary Cells	ENCODE2012	BONE	PrimaryCulture	Unknown	No	Mesoderm	No	No	Yes	No	Yes	No
