# Supplementary material for: The epigenomic landscape of transposable elements across normal human development and anatomy
Source: Nat Commun. 2019 Dec 10;10:5640. doi: 10.1038/s41467-019-13555-x (PMC6904449; doi:10.1038/s41467-019-13555-x)
Supplement: Supplementary file 6 — Supplementary Data 4 [file 41467_2019_13555_MOESM6_ESM.xlsx]

## Sheet: Supplementary Data 4
Supplementary Data 4. TE subfamilies preferentially enriched in epigenome categories.
Permutation results (1000 permutations) for subfamily x state x epigenome category combinations with more enrichments (LOR>1.5) than expected.
The subfamily must have at least 30 members total and at least 10 members in the state for the enrichment to be considered.
FDR correction was performed only on combinations with at least one enrichment, active states only.
subfamily	class	family	State	Age	Anatomy	Cancer	Germline	Group	Type	Epigenomes enriched
HERV15-int	LTR	ERV1	1_TssA	Non_fetal,Unknown						52
HERV3-int	LTR	ERV1	1_TssA	Non_fetal				Sm. Muscle	PrimaryTissue	21
HERVH-int	LTR	ERV1	1_TssA	Cell_line	ESC,IPSC		Pluripotent	ESC,iPSC	PrimaryCulture	14
HERVI-int	LTR	ERV1	1_TssA		ESC		Pluripotent	ESC		3
HERVS71-int	LTR	ERV1	1_TssA		GI_INTESTINE		Endoderm	Digestive		5
LTR10C	LTR	ERV1	1_TssA		SKIN			Epithelial		2
LTR12F	LTR	ERV1	1_TssA		BLOOD			Blood & T-cell	PrimaryCell	14
LTR13	LTR	ERVK	1_TssA		BLOOD			Blood & T-cell	PrimaryCell	13
LTR22A	LTR	ERVK	1_TssA				Endoderm			2
LTR2B	LTR	ERV1	1_TssA			Yes		ENCODE2012	CellLine	3
LTR2C	LTR	ERV1	1_TssA		OVARY					1
LTR30	LTR	ERV1	1_TssA		GI_INTESTINE			Digestive		4
LTR5_Hs	LTR	ERVK	1_TssA	Cell_line	ESC		Pluripotent	ESC	PrimaryCulture	7
LTR6A	LTR	ERV1	1_TssA	Cell_line	ESC		Pluripotent	ESC	PrimaryCulture	9
LTR7	LTR	ERV1	1_TssA	Cell_line	ESC,IPSC		Pluripotent	ESC,iPSC	PrimaryCulture	13
LTR7Y	LTR	ERV1	1_TssA	Cell_line			Pluripotent			4
LTR9B	LTR	ERV1	1_TssA	Cell_line	ESC,IPSC		Pluripotent	ESC,iPSC	PrimaryCulture	8
MER51A	LTR	ERV1	1_TssA	Non_fetal						46
MER52C	LTR	ERV1	1_TssA	Cell_line						4
AmnSINE1	SINE	Deu	2_TssAFlnk					ENCODE2012	PrimaryCulture	19
HERV15-int	LTR	ERV1	2_TssAFlnk		BLOOD			Blood & T-cell,HSC & B-cell	PrimaryCell	42
HERVIP10FH-int	LTR	ERV1	2_TssAFlnk	Cell_line	ESC		Pluripotent	ESC	PrimaryCulture	8
LTR1	LTR	ERV1	2_TssAFlnk		IPSC		Pluripotent	iPSC		3
LTR10B1	LTR	ERV1	2_TssAFlnk		BLOOD				PrimaryCell	4
LTR13A	LTR	ERVK	2_TssAFlnk			Yes				2
LTR18B	LTR	ERVL	2_TssAFlnk					ENCODE2012		4
LTR22A	LTR	ERVK	2_TssAFlnk			Yes	Endoderm		CellLine	3
LTR23	LTR	ERV1	2_TssAFlnk	Cell_line	ESC,IPSC		Pluripotent	ESC,iPSC	PrimaryCulture	11
LTR24	LTR	ERV1	2_TssAFlnk			Yes		ENCODE2012	CellLine	5
LTR24B	LTR	ERV1	2_TssAFlnk		LIVER	Yes				7
LTR26	LTR	ERV1	2_TssAFlnk						PrimaryCulture	5
LTR29	LTR	ERV1	2_TssAFlnk	Cell_line			Pluripotent			5
LTR2C	LTR	ERV1	2_TssAFlnk					HSC & B-cell		5
LTR36	LTR	ERV1	2_TssAFlnk	Cell_line	ESC,IPSC		Pluripotent	ESC,iPSC	PrimaryCulture	10
LTR44	LTR	ERV1	2_TssAFlnk			Yes			CellLine	2
LTR48	LTR	ERV1	2_TssAFlnk	Cell_line	ESC,IPSC		Pluripotent	ESC,iPSC	PrimaryCulture	7
LTR48B	LTR	ERV1	2_TssAFlnk	Cell_line			Pluripotent			5
LTR49	LTR	ERV1	2_TssAFlnk	Cell_line	ESC,IPSC		Pluripotent	ESC,iPSC	PrimaryCulture	8
LTR5_Hs	LTR	ERVK	2_TssAFlnk	Cell_line	ESC,IPSC		Pluripotent	ESC,iPSC	PrimaryCulture	7
LTR54	LTR	ERV1	2_TssAFlnk	Cell_line	ESC		Pluripotent	ESC	PrimaryCulture	5
LTR56	LTR	ERV1	2_TssAFlnk	Cell_line	IPSC		Pluripotent	iPSC		4
LTR5B	LTR	ERVK	2_TssAFlnk				Endoderm	Digestive		8
LTR64	LTR	ERV1	2_TssAFlnk			Yes				2
LTR65	LTR	ERV1	2_TssAFlnk			Yes				20
LTR6A	LTR	ERV1	2_TssAFlnk	Cell_line	IPSC		Pluripotent	iPSC	PrimaryCulture	7
LTR7	LTR	ERV1	2_TssAFlnk	Cell_line	ESC		Pluripotent	ESC	PrimaryCulture	8
LTR7C	LTR	ERV1	2_TssAFlnk			Yes				2
LTR8	LTR	ERV1	2_TssAFlnk	Cell_line	IPSC		Pluripotent	iPSC		4
LTR8A	LTR	ERV1	2_TssAFlnk	Cell_line	IPSC		Pluripotent	iPSC	PrimaryCulture	5
LTR9	LTR	ERV1	2_TssAFlnk	Cell_line	ESC,IPSC		Pluripotent	ESC,iPSC	PrimaryCulture	8
LTR9B	LTR	ERV1	2_TssAFlnk	Cell_line	ESC,IPSC		Pluripotent	ESC,iPSC	PrimaryCulture	7
MamRep1879	DNA	hAT?	2_TssAFlnk	Fetal	BRAIN			Brain		40
MamRep488	DNA	hAT	2_TssAFlnk					ENCODE2012		3
MER34C_	LTR	ERV1	2_TssAFlnk	Cell_line			Pluripotent			4
MER34C2	LTR	ERV1	2_TssAFlnk		BLOOD			Blood & T-cell	PrimaryCell	13
MER41B	LTR	ERV1	2_TssAFlnk	Cell_line						4
MER4A	LTR	ERV1	2_TssAFlnk	Cell_line	ESC,IPSC		Pluripotent	ESC,iPSC	PrimaryCulture	9
MER4A1	LTR	ERV1	2_TssAFlnk	Cell_line	ESC,IPSC		Pluripotent	ESC,iPSC	PrimaryCulture	6
MER4B	LTR	ERV1	2_TssAFlnk	Cell_line	ESC		Pluripotent	ESC		6
MER4B-int	LTR	ERV1	2_TssAFlnk				Pluripotent			2
MER4C	LTR	ERV1	2_TssAFlnk	Cell_line	ESC,IPSC		Pluripotent	ESC,iPSC	PrimaryCulture	10
MER4D	LTR	ERV1	2_TssAFlnk	Cell_line	ESC,IPSC		Pluripotent	ESC,iPSC	PrimaryCulture	7
MER4D0	LTR	ERV1	2_TssAFlnk	Cell_line	ESC		Pluripotent	ESC	PrimaryCulture	5
MER4D1	LTR	ERV1	2_TssAFlnk	Cell_line	ESC,IPSC		Pluripotent	ESC,iPSC	PrimaryCulture	8
MER4E1	LTR	ERV1	2_TssAFlnk	Cell_line	IPSC		Pluripotent	iPSC		4
MER4-int	LTR	ERV1	2_TssAFlnk	Cell_line	ESC		Pluripotent	ESC	PrimaryCulture	5
MER51A	LTR	ERV1	2_TssAFlnk		BLOOD					13
MER51B	LTR	ERV1	2_TssAFlnk		ESC		Pluripotent	ESC		6
MER57E3	LTR	ERV1	2_TssAFlnk	Fetal	BLOOD		Mesoderm	Blood & T-cell	PrimaryCell	77
MER61A	LTR	ERV1	2_TssAFlnk	Cell_line						4
MER67A	LTR	ERV1	2_TssAFlnk		LIVER					3
MER67C	LTR	ERV1	2_TssAFlnk	Cell_line	ESC		Pluripotent	ESC	PrimaryCulture	7
MER67D	LTR	ERV1	2_TssAFlnk	Cell_line			Pluripotent			5
MER74A	LTR	ERVL	2_TssAFlnk	Cell_line			Pluripotent			4
MER74B	LTR	ERVL	2_TssAFlnk				Pluripotent			3
MER94B	DNA	hAT-Blackjack	2_TssAFlnk	Unknown	BLOOD		Mesoderm	Blood & T-cell	PrimaryCell	16
HERVH-int	LTR	ERV1	3_TxFlnk	Cell_line	ESC,IPSC		Pluripotent	ESC,iPSC	PrimaryCulture	12
LTR7	LTR	ERV1	3_TxFlnk	Cell_line	ESC		Pluripotent	ESC	PrimaryCulture	8
Charlie10a	DNA	hAT-Charlie	4_Tx	Unknown	BLOOD			Blood & T-cell		34
Charlie10b	DNA	hAT-Charlie	4_Tx	Unknown	BLOOD				PrimaryCell	78
HAL1-2a_MD	LINE	L1	4_Tx		HEART			Heart		3
Looper	DNA	PiggyBac	4_Tx	Cell_line						6
LTR70	LTR	ERV1	4_Tx		SKIN			Epithelial		5
LTR87	LTR	ERVL?	4_Tx	Non_fetal	BRAIN			Brain		27
MER105	DNA	DNA	4_Tx	Unknown	BLOOD			Blood & T-cell		21
MER68B	LTR	ERVL	4_Tx		BRAIN			Blood & T-cell,Brain		82
Tigger4a	DNA	TcMar-Tigger	4_Tx	Unknown	BLOOD			Blood & T-cell,HSC & B-cell	PrimaryCell	71
Charlie11	DNA	hAT-Charlie	5_TxWk					Blood & T-cell		3
Looper	DNA	PiggyBac	5_TxWk		BLOOD		Mesoderm	Blood & T-cell,HSC & B-cell	PrimaryCell	27
SVA_C	SVA	Other	5_TxWk		BLOOD		Mesoderm	Blood & T-cell,HSC & B-cell	PrimaryCell	15
SVA_D	SVA	Other	5_TxWk		BLOOD		Mesoderm	HSC & B-cell	PrimaryCell	20
SVA_E	SVA	Other	5_TxWk		BLOOD			HSC & B-cell	PrimaryCell	30
SVA_F	SVA	Other	5_TxWk		BLOOD				PrimaryCell	8
Tigger4a	DNA	TcMar-Tigger	5_TxWk	Unknown	BLOOD			Blood & T-cell	PrimaryCell	10
Charlie16a	DNA	hAT-Charlie	6_EnhG					ENCODE2012		3
LTR7	LTR	ERV1	6_EnhG	Cell_line	ESC		Pluripotent	ESC		4
MER102c	DNA	hAT-Charlie	6_EnhG		ESC			ESC		2
MER21B	LTR	ERVL	6_EnhG	Cell_line	ESC		Pluripotent	ESC	PrimaryCulture	12
MER21C	LTR	ERVL	6_EnhG				Pluripotent			3
MER68	LTR	ERVL	6_EnhG					Mesench		17
Tigger12A	DNA	TcMar-Tigger	6_EnhG					Mesench		2
Tigger4a	DNA	TcMar-Tigger	6_EnhG		ESC		Pluripotent	ESC		3
AmnSINE1	SINE	Deu	7_Enh				Ectoderm	Epithelial	PrimaryCulture	61
Charlie13a	DNA	hAT-Charlie	7_Enh	Unknown	MUSCLE					4
Charlie13b	DNA	hAT-Charlie	7_Enh		SKIN			ENCODE2012	PrimaryCulture	6
Eulor5A	Other	DNA?	7_Enh					ENCODE2012	PrimaryCulture	30
Eulor8	DNA	TcMar?	7_Enh	Cell_line	ESC,IPSC		Pluripotent	ESC,iPSC	PrimaryCulture	9
Eulor9A	DNA	DNA	7_Enh		BRAIN		Ectoderm,Pluripotent	Brain		23
Eulor9C	DNA	DNA	7_Enh		ESC		Pluripotent	ESC	PrimaryCulture	33
HERV1_I-int	LTR	ERV1	7_Enh				Other			4
HERV15-int	LTR	ERV1	7_Enh				Mixed			21
HERV3-int	LTR	ERV1	7_Enh	Fetal				Other	PrimaryTissue	7
HERVK3-int	LTR	ERVK	7_Enh					Digestive		8
HERVL32-int	LTR	ERVL	7_Enh				Other			2
HERVS71-int	LTR	ERV1	7_Enh		GI_INTESTINE					5
LTR1	LTR	ERV1	7_Enh		IPSC			iPSC		2
LTR10B1	LTR	ERV1	7_Enh		ESC			ESC		2
LTR10D	LTR	ERV1	7_Enh	Cell_line	ESC,ESC_DERIVED		Pluripotent	ES-deriv,ESC	ESCDerived,PrimaryCulture	26
LTR13A	LTR	ERVK	7_Enh	Fetal	BLOOD			Blood & T-cell	PrimaryCell	29
LTR14	LTR	ERVK	7_Enh	Fetal	PLACENTA					9
LTR15	LTR	ERV1	7_Enh	Fetal	BLOOD			HSC & B-cell	PrimaryCell	14
LTR19B	LTR	ERV1	7_Enh	Fetal						13
LTR19C	LTR	ERV1	7_Enh	Cell_line	ESC_DERIVED		Pluripotent	ES-deriv	ESCDerived	28
LTR1D	LTR	ERV1	7_Enh		IPSC		Pluripotent	iPSC		2
LTR2	LTR	ERV1	7_Enh					Digestive		6
LTR21A	LTR	ERV1	7_Enh	Cell_line	ESC,IPSC		Pluripotent	ESC,iPSC	PrimaryCulture	20
LTR22A	LTR	ERVK	7_Enh				Endoderm,Mixed	Digestive	PrimaryTissue	15
LTR22B	LTR	ERVK	7_Enh		ESC		Pluripotent	ESC		10
LTR23	LTR	ERV1	7_Enh	Cell_line	ESC		Pluripotent	ESC	PrimaryCulture	12
LTR23-int	LTR	ERV1	7_Enh		IPSC		Pluripotent	iPSC		3
LTR24	LTR	ERV1	7_Enh				Pluripotent			25
LTR24B	LTR	ERV1	7_Enh	Cell_line	ESC		Endoderm,Pluripotent	ESC		21
LTR24C	LTR	ERV1	7_Enh	Cell_line	ESC		Pluripotent	ESC		13
LTR26B	LTR	ERV1	7_Enh	Cell_line	ESC,IPSC		Pluripotent	ESC,iPSC	PrimaryCulture	17
LTR26E	LTR	ERV1	7_Enh	Cell_line	ESC,IPSC		Pluripotent	ESC,iPSC	PrimaryCulture	17
LTR27	LTR	ERV1	7_Enh		ESC			ESC		2
LTR29	LTR	ERV1	7_Enh	Cell_line	ESC		Pluripotent	ESC	PrimaryCulture	13
LTR2B	LTR	ERV1	7_Enh				Other			5
LTR2C	LTR	ERV1	7_Enh					Other		5
LTR30	LTR	ERV1	7_Enh	Cell_line			Pluripotent			12
LTR34	LTR	ERV1	7_Enh	Cell_line	ESC		Pluripotent	ESC	PrimaryCulture	18
LTR35	LTR	ERV1	7_Enh	Cell_line	ESC,ESC_DERIVED		Other,Pluripotent	ES-deriv,ESC	ESCDerived	20
LTR35A	LTR	ERV1	7_Enh	Cell_line			Pluripotent		PrimaryCulture	56
LTR35B	LTR	ERV1	7_Enh		GI_INTESTINE					2
LTR36	LTR	ERV1	7_Enh	Cell_line	ESC,IPSC		Pluripotent	ESC,iPSC		25
LTR38	LTR	ERV1	7_Enh		ESC_DERIVED			ES-deriv	ESCDerived	2
LTR38B	LTR	ERV1	7_Enh	Cell_line	ESC_DERIVED			ES-deriv	ESCDerived	4
LTR38C	LTR	ERV1	7_Enh				Other			5
LTR39	LTR	ERV1	7_Enh	Cell_line	ESC		Pluripotent	ESC	PrimaryCulture	13
LTR3A	LTR	ERVK	7_Enh		ESC_DERIVED,PLACENTA		Other	ES-deriv	ESCDerived	9
LTR3B_	LTR	ERVK	7_Enh		SKIN		Ectoderm	ENCODE2012,Epithelial	PrimaryCulture	14
LTR4	LTR	ERV1	7_Enh					HSC & B-cell		4
LTR42	LTR	ERVL	7_Enh					Other		3
LTR43	LTR	ERV1	7_Enh	Cell_line	ESC		Pluripotent	ESC		8
LTR43B	LTR	ERV1	7_Enh				Pluripotent			5
LTR44	LTR	ERV1	7_Enh			Yes		ENCODE2012		15
LTR45	LTR	ERV1	7_Enh				Pluripotent			4
LTR48	LTR	ERV1	7_Enh	Cell_line	ESC		Pluripotent	ESC	PrimaryCulture	12
LTR48B	LTR	ERV1	7_Enh	Cell_line	IPSC		Pluripotent	iPSC		8
LTR49	LTR	ERV1	7_Enh	Cell_line	ESC,IPSC		Pluripotent	ESC,iPSC	PrimaryCulture	13
LTR5_Hs	LTR	ERVK	7_Enh	Cell_line	ESC,IPSC		Pluripotent	ESC,iPSC	PrimaryCulture	11
LTR51	LTR	ERV1	7_Enh	Cell_line	ESC,ESC_DERIVED		Pluripotent	ES-deriv,ESC	ESCDerived	11
LTR59	LTR	ERV1	7_Enh	Cell_line			Pluripotent			7
LTR5B	LTR	ERVK	7_Enh				Endoderm			18
LTR61	LTR	ERV1	7_Enh	Fetal			Mixed			14
LTR6A	LTR	ERV1	7_Enh	Cell_line	ESC		Pluripotent	ESC		10
LTR7	LTR	ERV1	7_Enh	Cell_line	ESC,IPSC		Pluripotent	ESC,iPSC	PrimaryCulture	10
LTR72	LTR	ERV1	7_Enh	Cell_line	ESC		Pluripotent	ESC	PrimaryCulture	29
LTR77	LTR	ERV1	7_Enh	Unknown	BLOOD		Mesoderm	Blood & T-cell,HSC & B-cell	PrimaryCell	18
LTR7C	LTR	ERV1	7_Enh	Cell_line		Yes		ENCODE2012	CellLine	6
LTR8	LTR	ERV1	7_Enh				Other			6
LTR81AB	LTR	Gypsy	7_Enh		SKIN			Epithelial		2
LTR9	LTR	ERV1	7_Enh	Cell_line	ESC,IPSC		Pluripotent	ESC,iPSC	PrimaryCulture	10
LTR9B	LTR	ERV1	7_Enh	Cell_line	ESC,IPSC		Pluripotent	ESC,iPSC	PrimaryCulture	14
MER121	DNA	TcMar?	7_Enh		FAT		Mesoderm	Mesench		19
MER126	DNA	DNA	7_Enh	Cell_line	ESC		Pluripotent	ESC		30
MER129	Other	LTR?	7_Enh		BRAIN					6
MER130	Other	Unknown?	7_Enh		BRAIN		Ectoderm	Brain,Muscle	PrimaryTissue	17
MER133A	Other	DNA?	7_Enh	Cell_line						5
MER21A	LTR	ERVL	7_Enh		PLACENTA		Other			3
MER21B	LTR	ERVL	7_Enh				Pluripotent			3
MER21C	LTR	ERVL	7_Enh				Pluripotent			3
MER31A	LTR	ERV1	7_Enh		PLACENTA		Other			5
MER34A1	LTR	ERV1	7_Enh	Cell_line	IPSC		Pluripotent	iPSC		7
MER34B	LTR	ERV1	7_Enh	Cell_line	ESC		Pluripotent	ESC	PrimaryCulture	15
MER34C	LTR	ERV1	7_Enh	Cell_line	ESC,IPSC		Pluripotent	ESC,iPSC	PrimaryCulture	9
MER34C_	LTR	ERV1	7_Enh	Cell_line	ESC		Pluripotent	ESC	PrimaryCulture	11
MER34C2	LTR	ERV1	7_Enh	Cell_line	ESC		Pluripotent	ESC	PrimaryCulture	16
MER34D	LTR	ERV1	7_Enh		GI_INTESTINE					4
MER39B	LTR	ERV1	7_Enh		PLACENTA		Other			3
MER41A	LTR	ERV1	7_Enh	Cell_line	ESC,IPSC		Pluripotent	ESC,iPSC	PrimaryCulture	10
MER41B	LTR	ERV1	7_Enh	Cell_line	ESC,IPSC		Other,Pluripotent	ESC,iPSC	PrimaryCulture	21
MER41C	LTR	ERV1	7_Enh				Other			2
MER41E	LTR	ERV1	7_Enh	Cell_line						4
MER44B	DNA	TcMar-Tigger	7_Enh	Unknown			Ectoderm	ENCODE2012	PrimaryCulture	10
MER44C	DNA	TcMar-Tigger	7_Enh	Unknown	SKIN		Ectoderm	ENCODE2012	PrimaryCulture	12
MER44D	DNA	TcMar-Tigger	7_Enh		BREAST					5
MER4A	LTR	ERV1	7_Enh	Cell_line	ESC,IPSC		Pluripotent	ESC,iPSC	PrimaryCulture	14
MER4A1	LTR	ERV1	7_Enh	Cell_line	ESC,IPSC		Pluripotent	ESC,iPSC	PrimaryCulture	12
MER4A1_	LTR	ERV1	7_Enh	Cell_line	ESC,IPSC		Pluripotent	ESC,iPSC	PrimaryCulture	15
MER4B	LTR	ERV1	7_Enh	Cell_line	ESC,IPSC		Pluripotent	ESC,iPSC	PrimaryCulture	10
MER4C	LTR	ERV1	7_Enh	Cell_line	ESC		Pluripotent	ESC	PrimaryCulture	16
MER4D	LTR	ERV1	7_Enh	Cell_line	ESC,IPSC		Pluripotent	ESC,iPSC	PrimaryCulture	14
MER4D0	LTR	ERV1	7_Enh	Cell_line	ESC,IPSC		Pluripotent	ESC,iPSC	PrimaryCulture	14
MER4D1	LTR	ERV1	7_Enh	Cell_line	ESC,IPSC		Pluripotent	ESC,iPSC	PrimaryCulture	16
MER4E	LTR	ERV1	7_Enh		GI_INTESTINE					4
MER4E1	LTR	ERV1	7_Enh	Cell_line	ESC,IPSC		Pluripotent	ESC,iPSC		8
MER50C	LTR	ERV1	7_Enh		SKIN		Ectoderm	Epithelial		6
MER51B	LTR	ERV1	7_Enh	Cell_line	IPSC		Pluripotent	iPSC	PrimaryCulture	8
MER51C	LTR	ERV1	7_Enh	Cell_line	ESC,ESC_DERIVED		Pluripotent	ES-deriv,ESC	ESCDerived	12
MER51D	LTR	ERV1	7_Enh		BLOOD			HSC & B-cell		9
MER51-int	LTR	ERV1	7_Enh	Cell_line			Pluripotent		PrimaryCulture	4
MER57E3	LTR	ERV1	7_Enh	Unknown	BLOOD		Mesoderm	Blood & T-cell	PrimaryCell	22
MER61A	LTR	ERV1	7_Enh		ESC		Pluripotent	ESC		3
MER61B	LTR	ERV1	7_Enh	Cell_line	ESC,IPSC		Pluripotent	ESC,iPSC	PrimaryCulture	12
MER61C	LTR	ERV1	7_Enh	Cell_line			Pluripotent		PrimaryCulture	14
MER61D	LTR	ERV1	7_Enh						PrimaryCulture	9
MER61E	LTR	ERV1	7_Enh	Cell_line						14
MER65A	LTR	ERV1	7_Enh		ADRENAL					1
MER66B	LTR	ERV1	7_Enh		ESC_DERIVED			ES-deriv	ESCDerived	2
MER67B	LTR	ERV1	7_Enh	Cell_line	ESC,IPSC		Pluripotent	ESC,iPSC	PrimaryCulture	18
MER67C	LTR	ERV1	7_Enh	Cell_line	ESC,IPSC		Pluripotent	ESC,iPSC	PrimaryCulture	7
MER67D	LTR	ERV1	7_Enh	Cell_line	ESC,IPSC		Pluripotent	ESC,iPSC	PrimaryCulture	11
MER68-int	LTR	ERVL	7_Enh	Cell_line	ESC		Pluripotent	ESC		5
MER74A	LTR	ERVL	7_Enh	Cell_line	ESC,IPSC		Pluripotent	ESC,iPSC	PrimaryCulture	16
MER74B	LTR	ERVL	7_Enh	Cell_line	ESC,IPSC		Pluripotent	ESC,iPSC	PrimaryCulture	14
MER83	LTR	ERV1	7_Enh				Mixed			7
MER83A-int	LTR	ERV1	7_Enh		ESC_DERIVED			ES-deriv	ESCDerived	5
MER87	LTR	ERV1	7_Enh			Yes				3
MER91A	DNA	hAT-Tip100	7_Enh		HEART					13
PABL_B	LTR	ERV1	7_Enh				Mixed			6
PRIMA4_LTR	LTR	ERV1	7_Enh	Cell_line	ESC		Pluripotent	ESC	PrimaryCulture	11
Tigger16a	DNA	TcMar-Tigger	7_Enh					Sm. Muscle		2
UCON25	Other	Unknown	7_Enh	Cell_line	ESC		Pluripotent	ESC		11
UCON26	Other	Unknown	7_Enh				Mesoderm	Mesench		34
UCON29	DNA	PiggyBac?	7_Enh		BRAIN		Ectoderm	Brain		33
UCON31	Other	Unknown	7_Enh		MUSCLE		Ectoderm			36
UCON4	Other	Unknown	7_Enh		BRAIN		Ectoderm	Brain		28
UCON8	Other	Unknown	7_Enh						PrimaryCulture	29
X1_LINE	LINE	CR1	7_Enh	Cell_line	ESC		Pluripotent	ESC		6
X3_LINE	LINE	RTE-BovB	7_Enh				Ectoderm			15
X5A_LINE	LINE	CR1	7_Enh	Cell_line						4
Charlie13b	DNA	hAT-Charlie	DHS					Epithelial	PrimaryCulture	10
Eulor9A	DNA	DNA	DHS	Fetal					PrimaryTissue	5
HERV1_I-int	LTR	ERV1	DHS					Digestive		4
HERVL32-int	LTR	ERVL	DHS				Other			2
LTR1	LTR	ERV1	DHS		ESC,IPSC		Pluripotent	ESC,iPSC		4
LTR10B	LTR	ERV1	DHS	Cell_line			Pluripotent			9
LTR10B1	LTR	ERV1	DHS						PrimaryCulture	23
LTR10D	LTR	ERV1	DHS				Pluripotent			14
LTR14	LTR	ERVK	DHS				Mixed	Digestive	PrimaryTissue	11
LTR14A	LTR	ERVK	DHS	Cell_line			Pluripotent			6
LTR1C	LTR	ERV1	DHS		IPSC			iPSC		5
LTR21A	LTR	ERV1	DHS				Pluripotent			15
LTR22	LTR	ERVK	DHS		GI_INTESTINE		Mixed	Digestive	PrimaryTissue	7
LTR22A	LTR	ERVK	DHS					Digestive		18
LTR22B	LTR	ERVK	DHS				Pluripotent	Digestive		11
LTR22C	LTR	ERVK	DHS	Cell_line			Pluripotent			7
LTR24B	LTR	ERV1	DHS		GI_INTESTINE			Digestive		10
LTR26B	LTR	ERV1	DHS		GI_INTESTINE		Pluripotent			7
LTR26E	LTR	ERV1	DHS				Pluripotent			9
LTR28	LTR	ERV1	DHS		ESC		Pluripotent	ESC		3
LTR33A_	LTR	ERVL	DHS	Cell_line			Pluripotent			5
LTR34	LTR	ERV1	DHS	Cell_line			Pluripotent			6
LTR35	LTR	ERV1	DHS	Cell_line						22
LTR36	LTR	ERV1	DHS	Cell_line			Pluripotent			7
LTR38B	LTR	ERV1	DHS		ESC_DERIVED			ES-deriv	ESCDerived	2
LTR3B	LTR	ERVK	DHS		SKIN			Epithelial		19
LTR3B_	LTR	ERVK	DHS		LUNG,SKIN			ENCODE2012,Epithelial	PrimaryCulture	17
LTR41	LTR	ERVL	DHS	Cell_line						36
LTR44	LTR	ERV1	DHS					Digestive		17
LTR45B	LTR	ERV1	DHS	Cell_line			Pluripotent			11
LTR47A	LTR	ERVL	DHS				Other			3
LTR49	LTR	ERV1	DHS	Cell_line	ESC		Pluripotent	ESC		4
LTR5_Hs	LTR	ERVK	DHS	Cell_line			Pluripotent			9
LTR50	LTR	ERVL	DHS				Pluripotent			12
LTR53	LTR	ERVL	DHS		BLOOD					3
LTR55	LTR	ERV	DHS		BLOOD					32
LTR60	LTR	ERV1	DHS	Cell_line			Pluripotent			7
LTR61	LTR	ERV1	DHS					Other		12
LTR62	LTR	ERVL	DHS		BLOOD					3
LTR6A	LTR	ERV1	DHS	Cell_line			Pluripotent			7
LTR7	LTR	ERV1	DHS	Cell_line			Pluripotent			5
LTR71B	LTR	ERV1	DHS				Pluripotent			16
LTR72	LTR	ERV1	DHS				Pluripotent			17
LTR73	LTR	ERV1	DHS		BLOOD					7
LTR76	LTR	ERV1	DHS				Mixed			30
LTR77	LTR	ERV1	DHS		BLOOD			HSC & B-cell	PrimaryCell	8
LTR7C	LTR	ERV1	DHS	Cell_line		Yes				6
LTR7Y	LTR	ERV1	DHS	Cell_line			Pluripotent			4
LTR9	LTR	ERV1	DHS		ESC		Pluripotent	ESC		4
LTR90A	LTR	LTR	DHS	Unknown						3
LTR9B	LTR	ERV1	DHS	Cell_line			Pluripotent			5
MamSINE1	SINE	tRNA	DHS					Epithelial	PrimaryCulture	19
MER101	LTR	ERV1	DHS	Cell_line			Pluripotent			7
MER11A	LTR	ERVK	DHS		ESC_DERIVED			ES-deriv	ESCDerived	2
MER11B	LTR	ERVK	DHS				Pluripotent			2
MER11D	LTR	ERVK	DHS				Other			2
MER130	Other	Unknown?	DHS		MUSCLE					13
MER131	Other	SINE?	DHS	Fetal					PrimaryTissue	11
MER135	DNA	DNA	DHS		ESC		Pluripotent	ESC		3
MER1B	DNA	hAT-Charlie	DHS		IPSC		Pluripotent	iPSC		3
MER34C_	LTR	ERV1	DHS		ESC		Pluripotent	ESC		2
MER34D	LTR	ERV1	DHS		GI_INTESTINE					2
MER39B	LTR	ERV1	DHS				Other			2
MER41C	LTR	ERV1	DHS				Other			3
MER41G	LTR	ERV1	DHS		BREAST			Epithelial		4
MER44B	DNA	TcMar-Tigger	DHS	Unknown	SKIN			ENCODE2012,Epithelial	PrimaryCulture	16
MER44C	DNA	TcMar-Tigger	DHS					Epithelial	PrimaryCulture	10
MER48	LTR	ERV1	DHS				Pluripotent			13
MER4A	LTR	ERV1	DHS	Cell_line			Pluripotent			6
MER4A1_	LTR	ERV1	DHS	Cell_line			Pluripotent			5
MER4C	LTR	ERV1	DHS	Cell_line			Pluripotent			6
MER4D	LTR	ERV1	DHS	Cell_line			Pluripotent			6
MER4D0	LTR	ERV1	DHS	Cell_line			Pluripotent			5
MER4D1	LTR	ERV1	DHS	Cell_line			Pluripotent			6
MER51A	LTR	ERV1	DHS	Cell_line		Yes	Pluripotent			13
MER51C	LTR	ERV1	DHS				Pluripotent			11
MER51D	LTR	ERV1	DHS		BLOOD					4
MER52C	LTR	ERV1	DHS	Cell_line			Pluripotent			5
MER61A	LTR	ERV1	DHS	Cell_line	IPSC		Pluripotent	iPSC		5
MER61B	LTR	ERV1	DHS	Cell_line			Pluripotent			5
MER61C	LTR	ERV1	DHS	Cell_line			Pluripotent		PrimaryCulture	14
MER61D	LTR	ERV1	DHS				Pluripotent			12
MER61E	LTR	ERV1	DHS				Pluripotent			17
MER61F	LTR	ERV1	DHS				Mixed			22
MER65B	LTR	ERV1	DHS						PrimaryCulture	23
MER66A	LTR	ERV1	DHS				Pluripotent			9
MER66B	LTR	ERV1	DHS	Cell_line			Pluripotent			8
MER66C	LTR	ERV1	DHS						PrimaryCulture	35
MER67B	LTR	ERV1	DHS	Cell_line			Pluripotent			8
MER67D	LTR	ERV1	DHS	Cell_line			Pluripotent			5
MER68	LTR	ERVL	DHS					Digestive		5
MER74A	LTR	ERVL	DHS	Cell_line			Pluripotent			5
MER74B	LTR	ERVL	DHS	Cell_line			Pluripotent			5
MER94B	DNA	hAT-Blackjack	DHS		BRAIN			Brain		2
MER9B	LTR	ERVK	DHS				Other			3
PABL_B	LTR	ERV1	DHS	Fetal			Mixed			6
Tigger3c	DNA	TcMar-Tigger	DHS				Ectoderm			5
Tigger7	DNA	TcMar-Tigger	DHS				Ectoderm			7
UCON11	Other	Unknown	DHS		BRAIN			Brain		2
UCON2	Other	Unknown	DHS		BRAIN			Brain		2
UCON27	Other	Unknown	DHS		BRAIN			Brain		2
UCON28b	Other	Unknown	DHS					Muscle		2
UCON5	Other	Unknown	DHS					Brain		3
UCON8	Other	Unknown	DHS	Fetal					PrimaryTissue	5
X1_LINE	LINE	CR1	DHS		BRAIN			Brain		2
AmnSINE1	SINE	Deu	H3K27ac	Fetal						7
Charlie17a	DNA	hAT-Charlie	H3K27ac					Heart	PrimaryTissue	6
HERV15-int	LTR	ERV1	H3K27ac		BLOOD			Blood & T-cell	PrimaryCell	24
HERVH-int	LTR	ERV1	H3K27ac				Pluripotent			3
HERVS71-int	LTR	ERV1	H3K27ac					Blood & T-cell		13
LTR10B1	LTR	ERV1	H3K27ac				Pluripotent			8
LTR10C	LTR	ERV1	H3K27ac		ESC			ESC		7
LTR10D	LTR	ERV1	H3K27ac	Cell_line			Pluripotent			18
LTR10E	LTR	ERV1	H3K27ac	Cell_line	ESC		Pluripotent	ESC	PrimaryCulture	10
LTR10F	LTR	ERV1	H3K27ac					Digestive		4
LTR13	LTR	ERVK	H3K27ac		BLOOD				PrimaryCell	6
LTR14C	LTR	ERVK	H3K27ac					Digestive		4
LTR19B	LTR	ERV1	H3K27ac	Cell_line	ESC_DERIVED			ES-deriv	ESCDerived	11
LTR19C	LTR	ERV1	H3K27ac	Cell_line	ESC,ESC_DERIVED		Pluripotent	ES-deriv,ESC	ESCDerived	19
LTR22A	LTR	ERVK	H3K27ac		GI_INTESTINE		Mixed	Digestive	PrimaryTissue	7
LTR22C	LTR	ERVK	H3K27ac				Pluripotent			3
LTR23	LTR	ERV1	H3K27ac	Cell_line	ESC		Pluripotent	ESC		7
LTR23-int	LTR	ERV1	H3K27ac		ESC			ESC		2
LTR24B	LTR	ERV1	H3K27ac	Cell_line	ESC		Pluripotent	ESC		8
LTR24C	LTR	ERV1	H3K27ac		ESC		Pluripotent	ESC		5
LTR26	LTR	ERV1	H3K27ac	Unknown				ENCODE2012	PrimaryCulture	13
LTR26B	LTR	ERV1	H3K27ac	Cell_line	ESC		Pluripotent	ESC	PrimaryCulture	10
LTR26E	LTR	ERV1	H3K27ac	Cell_line	ESC		Pluripotent	ESC	PrimaryCulture	11
LTR29	LTR	ERV1	H3K27ac	Cell_line	ESC		Pluripotent	ESC	PrimaryCulture	7
LTR30	LTR	ERV1	H3K27ac	Cell_line			Pluripotent			8
LTR31	LTR	ERV1	H3K27ac		ADRENAL					1
LTR34	LTR	ERV1	H3K27ac	Cell_line	ESC,IPSC		Pluripotent	ESC,iPSC	PrimaryCulture	11
LTR35A	LTR	ERV1	H3K27ac				Pluripotent			8
LTR36	LTR	ERV1	H3K27ac	Cell_line	ESC,IPSC		Pluripotent	ESC,iPSC	PrimaryCulture	13
LTR38	LTR	ERV1	H3K27ac		ESC_DERIVED			ES-deriv	ESCDerived	3
LTR39	LTR	ERV1	H3K27ac	Cell_line	ESC		Pluripotent	ESC		9
LTR3A	LTR	ERVK	H3K27ac		ESC_DERIVED			ES-deriv	ESCDerived	3
LTR3B_	LTR	ERVK	H3K27ac		SKIN					6
LTR40A1	LTR	ERVL	H3K27ac		ESC_DERIVED			ES-deriv	ESCDerived	2
LTR40c	LTR	ERVL	H3K27ac	Cell_line						6
LTR46	LTR	ERV1	H3K27ac		HEART			Heart		4
LTR48	LTR	ERV1	H3K27ac	Cell_line	ESC		Pluripotent	ESC	PrimaryCulture	7
LTR49	LTR	ERV1	H3K27ac	Cell_line	ESC,IPSC		Pluripotent	ESC,iPSC	PrimaryCulture	10
LTR5_Hs	LTR	ERVK	H3K27ac	Cell_line	ESC		Pluripotent	ESC	PrimaryCulture	10
LTR51	LTR	ERV1	H3K27ac		ESC_DERIVED			ES-deriv	ESCDerived	2
LTR54B	LTR	ERV1	H3K27ac		ESC			ESC		2
LTR5B	LTR	ERVK	H3K27ac	Cell_line	ESC_DERIVED			ES-deriv	ESCDerived	17
LTR6A	LTR	ERV1	H3K27ac	Cell_line	ESC,ESC_DERIVED		Pluripotent	ES-deriv,ESC	ESCDerived	7
LTR6B	LTR	ERV1	H3K27ac	Cell_line	ESC_DERIVED			ES-deriv	ESCDerived	6
LTR7	LTR	ERV1	H3K27ac	Cell_line	ESC		Pluripotent	ESC	PrimaryCulture	8
LTR72	LTR	ERV1	H3K27ac	Cell_line	ESC		Pluripotent	ESC		5
LTR76	LTR	ERV1	H3K27ac					Digestive		28
LTR7C	LTR	ERV1	H3K27ac	Cell_line						6
LTR8	LTR	ERV1	H3K27ac				Pluripotent			4
LTR9	LTR	ERV1	H3K27ac	Cell_line	ESC,IPSC		Pluripotent	ESC,iPSC	PrimaryCulture	10
LTR9B	LTR	ERV1	H3K27ac	Cell_line	ESC,IPSC		Pluripotent	ESC,iPSC	PrimaryCulture	10
MER11C	LTR	ERVK	H3K27ac		ESC		Pluripotent	ESC		3
MER21A	LTR	ERVL	H3K27ac		PLACENTA		Other			3
MER34A1	LTR	ERV1	H3K27ac				Pluripotent			3
MER34B	LTR	ERV1	H3K27ac	Cell_line	ESC,ESC_DERIVED		Pluripotent	ES-deriv,ESC	ESCDerived	12
MER34B-int	LTR	ERV1	H3K27ac		ESC			ESC		2
MER34C_	LTR	ERV1	H3K27ac	Cell_line	ESC		Pluripotent	ESC	PrimaryCulture	7
MER34C2	LTR	ERV1	H3K27ac	Cell_line	ESC		Pluripotent	ESC		4
MER39B	LTR	ERV1	H3K27ac		PLACENTA		Other			3
MER41A	LTR	ERV1	H3K27ac				Other			4
MER41B	LTR	ERV1	H3K27ac	Cell_line			Other			6
MER41C	LTR	ERV1	H3K27ac				Other			2
MER41G	LTR	ERV1	H3K27ac		SKIN			Epithelial		2
MER44C	DNA	TcMar-Tigger	H3K27ac	Unknown				ENCODE2012	PrimaryCulture	6
MER44D	DNA	TcMar-Tigger	H3K27ac					ENCODE2012		3
MER4A	LTR	ERV1	H3K27ac	Cell_line	ESC,IPSC		Pluripotent	ESC,iPSC	PrimaryCulture	10
MER4A1	LTR	ERV1	H3K27ac		ESC		Pluripotent	ESC		3
MER4A1_	LTR	ERV1	H3K27ac	Cell_line	ESC,IPSC		Pluripotent	ESC,iPSC	PrimaryCulture	10
MER4B	LTR	ERV1	H3K27ac	Cell_line	ESC,IPSC		Pluripotent	ESC,iPSC	PrimaryCulture	10
MER4C	LTR	ERV1	H3K27ac	Cell_line	ESC,IPSC		Pluripotent	ESC,iPSC	PrimaryCulture	12
MER4D	LTR	ERV1	H3K27ac	Cell_line	ESC,IPSC		Pluripotent	ESC,iPSC	PrimaryCulture	11
MER4D0	LTR	ERV1	H3K27ac	Cell_line	ESC,IPSC		Pluripotent	ESC,iPSC	PrimaryCulture	11
MER4D1	LTR	ERV1	H3K27ac	Cell_line	ESC,IPSC		Pluripotent	ESC,iPSC	PrimaryCulture	11
MER4E	LTR	ERV1	H3K27ac	Cell_line	ESC,ESC_DERIVED		Pluripotent	ES-deriv,ESC	ESCDerived	6
MER4E1	LTR	ERV1	H3K27ac	Cell_line	ESC		Pluripotent	ESC	PrimaryCulture	7
MER51B	LTR	ERV1	H3K27ac	Cell_line	ESC		Pluripotent	ESC		5
MER51-int	LTR	ERV1	H3K27ac	Cell_line	ESC		Pluripotent	ESC	PrimaryCulture	7
MER61A	LTR	ERV1	H3K27ac	Cell_line			Pluripotent			7
MER61B	LTR	ERV1	H3K27ac	Cell_line	IPSC		Pluripotent	iPSC		7
MER61C	LTR	ERV1	H3K27ac	Cell_line			Pluripotent			15
MER61E	LTR	ERV1	H3K27ac	Cell_line	ESC		Pluripotent	ESC	PrimaryCulture	18
MER61F	LTR	ERV1	H3K27ac		ESC_DERIVED,GI_INTESTINE		Mixed	ES-deriv	ESCDerived	15
MER67B	LTR	ERV1	H3K27ac	Cell_line	ESC,IPSC		Pluripotent	ESC,iPSC	PrimaryCulture	16
MER67D	LTR	ERV1	H3K27ac	Cell_line	ESC		Pluripotent	ESC		7
MER74A	LTR	ERVL	H3K27ac	Cell_line	IPSC		Pluripotent	iPSC	PrimaryCulture	5
MER74B	LTR	ERVL	H3K27ac	Cell_line	IPSC		Pluripotent	iPSC	PrimaryCulture	6
MER84	LTR	ERV1	H3K27ac		ESC_DERIVED			ES-deriv	ESCDerived	2
PABL_A	LTR	ERV1	H3K27ac	Cell_line	ESC_DERIVED			ES-deriv	ESCDerived	11
PABL_B	LTR	ERV1	H3K27ac	Cell_line	ESC_DERIVED			ES-deriv	ESCDerived	8
PRIMA4_LTR	LTR	ERV1	H3K27ac	Cell_line			Pluripotent			5
X3_LINE	LINE	RTE-BovB	H3K27ac	Cell_line						7
LTR21A	LTR	ERV1	Hypomethylated		GI_INTESTINE					2
LTR22A	LTR	ERVK	Hypomethylated		GI_INTESTINE					2
LTR22B	LTR	ERVK	Hypomethylated		GI_INTESTINE					2
LTR30	LTR	ERV1	Hypomethylated		GI_INTESTINE					2
LTR6B	LTR	ERV1	Hypomethylated		GI_INTESTINE					2
LTR71B	LTR	ERV1	Hypomethylated		GI_INTESTINE					2
LTR76	LTR	ERV1	Hypomethylated		GI_INTESTINE					2
MER4E	LTR	ERV1	Hypomethylated		GI_INTESTINE					2
UCON31	Other	Unknown	Hypomethylated		BRAIN					4
HERV1_LTRc	LTR	ERV1	Intermediate		GI_INTESTINE					2
LTR19C	LTR	ERV1	Intermediate		ESC_DERIVED			ES-deriv	ESCDerived	3
LTR21A	LTR	ERV1	Intermediate	Cell_line			Pluripotent			13
LTR22B	LTR	ERVK	Intermediate	Cell_line	ESC_DERIVED		Pluripotent	ES-deriv	ESCDerived	13
LTR5_Hs	LTR	ERVK	Intermediate	Cell_line	ESC_DERIVED			ES-deriv	ESCDerived	10
LTR6A	LTR	ERV1	Intermediate	Cell_line	ESC_DERIVED			ES-deriv	ESCDerived	11
LTR6B	LTR	ERV1	Intermediate		GI_INTESTINE			Digestive		7
LTR7	LTR	ERV1	Intermediate	Cell_line	ESC_DERIVED			ES-deriv	ESCDerived	10
LTR9B	LTR	ERV1	Intermediate				Pluripotent			5
MER130	Other	Unknown?	Intermediate					Brain		2
MER134	Other	DNA?	Intermediate				Mixed			4
MER4C	LTR	ERV1	Intermediate	Cell_line			Pluripotent			8
MER57E3	LTR	ERV1	Intermediate	Cell_line						5
MER9B	LTR	ERVK	Intermediate		GI_INTESTINE		Mixed	Digestive		5
PABL_A	LTR	ERV1	Intermediate		GI_INTESTINE					2
UCON26	Other	Unknown	Intermediate						PrimaryTissue	9
UCON31	Other	Unknown	Intermediate		HEART					7
