# Supplementary material for: The epigenomic landscape of transposable elements across normal human development and anatomy
Source: Nat Commun. 2019 Dec 10;10:5640. doi: 10.1038/s41467-019-13555-x (PMC6904449; doi:10.1038/s41467-019-13555-x)
Supplement: Supplementary file 8 — Source Data [file 41467_2019_13555_MOESM8_ESM.zip]

Archive with 1 entries (1 files):
- SourceData.tar.gz
